# Supplementary material for: Pathway Relevance Ranking for Tumor Samples through Network-Based Data Integration
Source: PLoS One. 2015 Jul 28;10(7):e0133503. doi: 10.1371/journal.pone.0133503 (PMC4517887; doi:10.1371/journal.pone.0133503)
Supplement: S1 Table — (XLSX) [file pone.0133503.s019.xlsx]

## Sheet: Paradigm to KEGG
Paradigm	KEGG most similar pathway	KEGG second most similar
Class I PI3K signaling events mediated by Akt	PI3K-Akt signaling	Thyroid hormone signaling
Nectin adhesion pathway	Focal adhesion	Rap1 signaling
Insulin-mediated glucose transport	Insulin signaling	PI3K-Akt signaling
ErbB2/ErbB3 signaling events	ERBB2 signaling	Ras signaling
p75(NTR)-mediated signaling	neurotrophin signaling	Apoptosis
HIF-1-alpha transcription factor network	HIF-1 signaling	Glycolysis / Gluconeogenesis
Signaling events mediated by PTP1B	PI3K-Akt signaling	Rap1 signaling
Plasma membrane estrogen receptor signaling	Estrogen signaling	Chemokine signaling
TCR signaling in naive CD8+ T cells	T-cell receptor signaling	Ras signaling
Angiopoietin receptor Tie2-mediated signaling	Ras signaling	PI3K-Akt signaling
Class IB PI3K non-lipid kinase events	progesterone mediated oocyte maturation	Insulin signaling
Osteopontin-mediated events	Focal adhesion	Osteoclast differentiation
IL4-mediated signaling events	Jak-Stat signaling	PI3K-Akt signaling
Endothelins	RAP1 signaling	Oxytocin signaling
Neurotrophic factor-mediated Trk signaling	neurotrophin signaling	Ras signaling

## Sheet: Paradigm IDs to Entrez
200102	9606	PLK1 signaling events	3796
200095	9606	mTOR signaling pathway	6446
200014	9606	Insulin Pathway	6446
200115	9606	Class I PI3K signaling events	6446
200090	9606	Glucocorticoid receptor regulatory network	6446
200107	9606	FoxO family signaling	6446
200067	9606	Wnt signaling network	8326
200134	9606	ATF-2 transcription factor network	8739
200207	9606	Endogenous TLR signaling	7099
200157	9606	Regulation of nuclear estrogen receptor alpha	322
200068	9606	TRAIL signaling pathway	8797
200119	9606	Direct p53 effectors	8797
200143	9606	BMP receptor signaling	658
200197	9606	Syndecan-3-mediated signaling events	181
200188	9606	PAR1-mediated thrombin signaling events	2151
200151	9606	Nephrin/Neph1 signaling in the kidney podocyte	2151
200014	9606	Insulin Pathway	2151
200041	9606	Signaling events mediated by Hepatocyte Growth Factor Receptor (c-Met)	2151
200109	9606	PAR4-mediated thrombin signaling events	2151
200069	9606	CDC42 signaling events	2151
200132	9606	ErbB1 downstream signaling	2151
200009	9606	RhoA signaling pathway	2151
200152	9606	C-MYB transcription factor network	8535
200221	9606	Regulation of retinoblastoma protein	8535
200172	9606	Caspase cascade in apoptosis	1676
200154	9606	HIV-1 Nef: Negative effector of Fas and TNF-alpha	1676
200049	9606	Coregulation of Androgen receptor activity	3092
200081	9606	Circadian rhythm pathway	406
200098	9606	CXCR4-mediated signaling events	5293
200151	9606	Nephrin/Neph1 signaling in the kidney podocyte	5293
200078	9606	Signaling events mediated by TCPTP	5293
200100	9606	EGF receptor (ErbB1) signaling pathway	5293
200115	9606	Class I PI3K signaling events	5293
200080	9606	FAS (CD95) signaling pathway	5293
200174	9606	CXCR3-mediated signaling events	5293
200170	9606	Internalization of ErbB1	5293
200132	9606	ErbB1 downstream signaling	5293
200148	9606	PDGFR-beta signaling pathway	5293
200139	9606	ErbB2/ErbB3 signaling events	5293
200011	9606	ErbB4 signaling events	5293
200068	9606	TRAIL signaling pathway	5293
200041	9606	Signaling events mediated by Hepatocyte Growth Factor Receptor (c-Met)	8976
200100	9606	EGF receptor (ErbB1) signaling pathway	8976
200052	9606	EPHB forward signaling	8976
200087	9606	Netrin-mediated signaling events	8976
200132	9606	ErbB1 downstream signaling	8976
200069	9606	CDC42 signaling events	8976
200151	9606	Nephrin/Neph1 signaling in the kidney podocyte	8976
200222	9606	Signaling events mediated by focal adhesion kinase	8976
200148	9606	PDGFR-beta signaling pathway	8976
200164	9606	Signaling mediated by p38-gamma and p38-delta	29904
200095	9606	mTOR signaling pathway	29904
200085	9606	Regulation of Telomerase	10284
200083	9606	Signaling events mediated by HDAC Class I	10284
200003	9606	Regulation of nuclear SMAD2/3 signaling	10284
200171	9606	Hedgehog signaling events mediated by Gli proteins	10284
200127	9606	Integrins in angiogenesis	5286
200178	9606	PLK2 and PLK4 events	10733
200206	9606	Polo-like kinase signaling events in the cell cycle	10733
200139	9606	ErbB2/ErbB3 signaling events	5296
200115	9606	Class I PI3K signaling events	5296
200068	9606	TRAIL signaling pathway	5296
200132	9606	ErbB1 downstream signaling	5296
200100	9606	EGF receptor (ErbB1) signaling pathway	5296
200151	9606	Nephrin/Neph1 signaling in the kidney podocyte	5296
200098	9606	CXCR4-mediated signaling events	5296
200011	9606	ErbB4 signaling events	5296
200174	9606	CXCR3-mediated signaling events	5296
200148	9606	PDGFR-beta signaling pathway	5296
200080	9606	FAS (CD95) signaling pathway	5296
200170	9606	Internalization of ErbB1	5296
200078	9606	Signaling events mediated by TCPTP	5296
200057	9606	Arf6 trafficking events	10640
200014	9606	Insulin Pathway	10640
200057	9606	Arf6 trafficking events	274
200175	9606	Regulation of nuclear beta catenin signaling and target gene transcription	607
200015	9606	Notch signaling pathway	28514
200063	9606	Presenilin action in Notch and Wnt signaling	28514
200106	9606	IL5-mediated signaling events	6386
200191	9606	Syndecan-2-mediated signaling events	6386
200133	9606	Syndecan-4-mediated signaling events	6386
200155	9606	Syndecan-1-mediated signaling events	6386
200168	9606	Beta5 beta6 beta7 and beta8 integrin cell surface interactions	3491
200137	9606	Beta2 integrin cell surface interactions	3491
200043	9606	Beta3 integrin cell surface interactions	3491
200175	9606	Regulation of nuclear beta catenin signaling and target gene transcription	3491
200009	9606	RhoA signaling pathway	3491
200136	9606	AP-1 transcription factor network	3491
200224	9606	FOXA1 transcription factor network	4781
200032	9606	E2F transcription factor network	1871
200056	9606	Validated targets of C-MYC transcriptional activation	1871
200119	9606	Direct p53 effectors	1871
200221	9606	Regulation of retinoblastoma protein	1871
200032	9606	E2F transcription factor network	8824
200180	9606	Signaling events mediated by Stem cell factor receptor (c-Kit)	5287
200067	9606	Wnt signaling network	7476
200180	9606	Signaling events mediated by Stem cell factor receptor (c-Kit)	10603
200014	9606	Insulin Pathway	10603
200004	9606	Fc-epsilon receptor I signaling in mast cells	8611
200017	9606	p73 transcription factor network	8611
200036	9606	HIF-2-alpha transcription factor network	8553
200201	9606	HIF-1-alpha transcription factor network	8553
200081	9606	Circadian rhythm pathway	8553
200097	9606	IL2-mediated signaling events	8835
200139	9606	ErbB2/ErbB3 signaling events	9542
200158	9606	ErbB receptor signaling network	9542
200022	9606	IL4-mediated signaling events	9021
200042	9606	Signaling events mediated by PTP1B	9021
200153	9606	IL23-mediated signaling events	9021
200134	9606	ATF-2 transcription factor network	9021
200097	9606	IL2-mediated signaling events	9021
200182	9606	EPO signaling pathway	9021
200145	9606	IL6-mediated signaling events	9021
200023	9606	Signaling events mediated by HDAC Class II	8625
200197	9606	Syndecan-3-mediated signaling events	1463
200049	9606	Coregulation of Androgen receptor activity	10106
200177	9606	Regulation of cytoplasmic and nuclear SMAD2/3 signaling	10106
200143	9606	BMP receptor signaling	10106
200091	9606	Visual signal transduction: Cones	2793
200174	9606	CXCR3-mediated signaling events	6373
200175	9606	Regulation of nuclear beta catenin signaling and target gene transcription	1046
200024	9606	Degradation of beta catenin	1855
200077	9606	Canonical Wnt signaling pathway	1855
200020	9606	Noncanonical Wnt signaling pathway	1855
200063	9606	Presenilin action in Notch and Wnt signaling	1855
200077	9606	Canonical Wnt signaling pathway	1856
200024	9606	Degradation of beta catenin	1856
200020	9606	Noncanonical Wnt signaling pathway	1856
200194	9606	Arf1 pathway	9570
200217	9606	Alpha-synuclein signaling	1861
200063	9606	Presenilin action in Notch and Wnt signaling	102
200015	9606	Notch signaling pathway	102
200116	9606	Posttranslational regulation of adherens junction stability and dissassembly	102
200121	9606	p75(NTR)-mediated signaling	317
200172	9606	Caspase cascade in apoptosis	317
200032	9606	E2F transcription factor network	317
200119	9606	Direct p53 effectors	317
200154	9606	HIV-1 Nef: Negative effector of Fas and TNF-alpha	317
200148	9606	PDGFR-beta signaling pathway	5609
200209	9606	Cellular roles of Anthrax toxin	5609
200154	9606	HIV-1 Nef: Negative effector of Fas and TNF-alpha	5609
200101	9606	TNF receptor signaling pathway	5609
200069	9606	CDC42 signaling events	5609
200004	9606	Fc-epsilon receptor I signaling in mast cells	5609
200080	9606	FAS (CD95) signaling pathway	5609
200220	9606	RAC1 signaling pathway	5609
200062	9606	Reelin signaling pathway	5609
200205	9606	p53 pathway	10419
200083	9606	Signaling events mediated by HDAC Class I	10419
200032	9606	E2F transcription factor network	10419
200082	9606	Thromboxane A2 receptor signaling	9368
200148	9606	PDGFR-beta signaling pathway	9368
200201	9606	HIF-1-alpha transcription factor network	7015
200117	9606	IL2 signaling events mediated by PI3K	7015
200056	9606	Validated targets of C-MYC transcriptional activation	7015
200175	9606	Regulation of nuclear beta catenin signaling and target gene transcription	7015
200085	9606	Regulation of Telomerase	7015
200017	9606	p73 transcription factor network	1111
200038	9606	ATR signaling pathway	1111
200205	9606	p53 pathway	1111
200081	9606	Circadian rhythm pathway	1111
200002	9606	Fanconi anemia pathway	1111
200119	9606	Direct p53 effectors	8795
200068	9606	TRAIL signaling pathway	8795
200082	9606	Thromboxane A2 receptor signaling	10681
200160	9606	Visual signal transduction: Rods	10681
200091	9606	Visual signal transduction: Cones	10681
200012	9606	Aurora B signaling	10403
200102	9606	PLK1 signaling events	10403
200108	9606	VEGF and VEGFR signaling network	8829
200176	9606	VEGFR1 specific signals	8829
200145	9606	IL6-mediated signaling events	8600
200186	9606	Effects of Botulinum toxin	10497
200119	9606	Direct p53 effectors	8794
200068	9606	TRAIL signaling pathway	8794
200192	9606	Regulation of RAC1 activity	5924
200191	9606	Syndecan-2-mediated signaling events	23495
200133	9606	Syndecan-4-mediated signaling events	23495
200133	9606	Syndecan-4-mediated signaling events	10755
200149	9606	Neurotrophic factor-mediated Trk receptor signaling	10755
200088	9606	IL1-mediated signaling events	3551
200004	9606	Fc-epsilon receptor I signaling in mast cells	3551
200080	9606	FAS (CD95) signaling pathway	3551
200207	9606	Endogenous TLR signaling	3551
200068	9606	TRAIL signaling pathway	3551
200027	9606	TCR signaling in naive CD4+ T cells	3551
200095	9606	mTOR signaling pathway	3551
200202	9606	Validated transcriptional targets of TAp63 isoforms	3551
200021	9606	Atypical NF-kappaB pathway	3551
200075	9606	TCR signaling in naive CD8+ T cells	3551
200006	9606	BCR signaling pathway	3551
200101	9606	TNF receptor signaling pathway	3551
200031	9606	Canonical NF-kappaB pathway	3551
200121	9606	p75(NTR)-mediated signaling	3551
200107	9606	FoxO family signaling	3551
200019	9606	GMCSF-mediated signaling events	3551
200197	9606	Syndecan-3-mediated signaling events	8573
200155	9606	Syndecan-1-mediated signaling events	8573
200191	9606	Syndecan-2-mediated signaling events	8573
200194	9606	Arf1 pathway	5338
200132	9606	ErbB1 downstream signaling	5338
200166	9606	IL8- and CXCR2-mediated signaling events	5338
200217	9606	Alpha-synuclein signaling	5338
200013	9606	LPA receptor mediated events	5338
200009	9606	RhoA signaling pathway	5338
200079	9606	Angiopoietin receptor Tie2-mediated signaling	5338
200004	9606	Fc-epsilon receptor I signaling in mast cells	5338
200094	9606	Arf6 downstream pathway	5338
200057	9606	Arf6 trafficking events	5338
200095	9606	mTOR signaling pathway	5338
200158	9606	ErbB receptor signaling network	2069
200011	9606	ErbB4 signaling events	2069
200152	9606	C-MYB transcription factor network	22797
200152	9606	C-MYB transcription factor network	3950
200116	9606	Posttranslational regulation of adherens junction stability and dissassembly	9146
200187	9606	Signaling events mediated by VEGFR1 and VEGFR2	9146
200041	9606	Signaling events mediated by Hepatocyte Growth Factor Receptor (c-Met)	9146
200098	9606	CXCR4-mediated signaling events	9146
200170	9606	Internalization of ErbB1	9146
200058	9606	Signaling by Aurora kinases	6790
200012	9606	Aurora B signaling	6790
200102	9606	PLK1 signaling events	6790
200064	9606	Integrin-linked kinase signaling	6790
200193	9606	Aurora A signaling	6790
200102	9606	PLK1 signaling events	4659
200064	9606	Integrin-linked kinase signaling	4659
200009	9606	RhoA signaling pathway	4659
200083	9606	Signaling events mediated by HDAC Class I	7514
200107	9606	FoxO family signaling	7514
200171	9606	Hedgehog signaling events mediated by Gli proteins	7514
200023	9606	Signaling events mediated by HDAC Class II	7514
200114	9606	Sumoylation by RanBP2 regulates transcriptional repression	7514
200089	9606	Role of Calcineurin-dependent NFAT signaling in lymphocytes	7514
200175	9606	Regulation of nuclear beta catenin signaling and target gene transcription	7514
200031	9606	Canonical NF-kappaB pathway	7514
200064	9606	Integrin-linked kinase signaling	7514
200077	9606	Canonical Wnt signaling pathway	8395
200220	9606	RAC1 signaling pathway	8395
200009	9606	RhoA signaling pathway	8395
200061	9606	Regulation of RhoA activity	9639
200081	9606	Circadian rhythm pathway	8864
200071	9606	Regulation of CDC42 activity	23263
200149	9606	Neurotrophic factor-mediated Trk receptor signaling	23263
200061	9606	Regulation of RhoA activity	23263
200222	9606	Signaling events mediated by focal adhesion kinase	9826
200061	9606	Regulation of RhoA activity	9826
200147	9606	ALK1 signaling events	4092
200083	9606	Signaling events mediated by HDAC Class I	4092
200003	9606	Regulation of nuclear SMAD2/3 signaling	4092
200143	9606	BMP receptor signaling	4092
200128	9606	IFN-gamma pathway	4092
200225	9606	TGF-beta receptor signaling	4092
200006	9606	BCR signaling pathway	1147
200121	9606	p75(NTR)-mediated signaling	1147
200053	9606	Osteopontin-mediated events	1147
200031	9606	Canonical NF-kappaB pathway	1147
200154	9606	HIV-1 Nef: Negative effector of Fas and TNF-alpha	1147
200075	9606	TCR signaling in naive CD8+ T cells	1147
200107	9606	FoxO family signaling	1147
200207	9606	Endogenous TLR signaling	1147
200101	9606	TNF receptor signaling pathway	1147
200004	9606	Fc-epsilon receptor I signaling in mast cells	1147
200202	9606	Validated transcriptional targets of TAp63 isoforms	1147
200027	9606	TCR signaling in naive CD4+ T cells	1147
200196	9606	Class I PI3K signaling events mediated by Akt	1147
200088	9606	IL1-mediated signaling events	1147
200068	9606	TRAIL signaling pathway	1147
200080	9606	FAS (CD95) signaling pathway	1147
200048	9606	Alternative NF-kappaB pathway	1147
200027	9606	TCR signaling in naive CD4+ T cells	2533
200079	9606	Angiopoietin receptor Tie2-mediated signaling	285
200057	9606	Arf6 trafficking events	10066
200132	9606	ErbB1 downstream signaling	10095
200148	9606	PDGFR-beta signaling pathway	10095
200220	9606	RAC1 signaling pathway	10095
200069	9606	CDC42 signaling events	10095
200132	9606	ErbB1 downstream signaling	10109
200220	9606	RAC1 signaling pathway	10109
200148	9606	PDGFR-beta signaling pathway	10109
200069	9606	CDC42 signaling events	10109
200220	9606	RAC1 signaling pathway	10094
200132	9606	ErbB1 downstream signaling	10094
200148	9606	PDGFR-beta signaling pathway	10094
200069	9606	CDC42 signaling events	10094
200205	9606	p53 pathway	4194
200120	9606	Regulation of Androgen receptor activity	8805
200024	9606	Degradation of beta catenin	8312
200110	9606	C-MYC pathway	8312
200225	9606	TGF-beta receptor signaling	8312
200208	9606	N-cadherin signaling events	8312
200063	9606	Presenilin action in Notch and Wnt signaling	8312
200077	9606	Canonical Wnt signaling pathway	8312
200185	9606	Validated transcriptional targets of deltaNp63 isoforms	6862
200175	9606	Regulation of nuclear beta catenin signaling and target gene transcription	6862
200143	9606	BMP receptor signaling	10217
200177	9606	Regulation of cytoplasmic and nuclear SMAD2/3 signaling	10217
200159	9606	ALK2 signaling events	4093
200147	9606	ALK1 signaling events	4093
200143	9606	BMP receptor signaling	4093
200016	9606	Beta1 integrin cell surface interactions	3911
200124	9606	Alpha6 beta4 integrin-ligand interactions	3911
200155	9606	Syndecan-1-mediated signaling events	3911
200189	9606	a6b1 and a6b4 Integrin signaling	3911
200164	9606	Signaling mediated by p38-gamma and p38-delta	5603
200002	9606	Fanconi anemia pathway	2189
200204	9606	BARD1 signaling events	2189
200205	9606	p53 pathway	8493
200032	9606	E2F transcription factor network	7161
200119	9606	Direct p53 effectors	7161
200115	9606	Class I PI3K signaling events	3636
200214	9606	EPHA2 forward signaling	3636
200041	9606	Signaling events mediated by Hepatocyte Growth Factor Receptor (c-Met)	3636
200204	9606	BARD1 signaling events	2175
200002	9606	Fanconi anemia pathway	2175
200199	9606	Validated targets of C-MYC transcriptional repression	8841
200163	9606	Retinoic acid receptors-mediated signaling	8841
200083	9606	Signaling events mediated by HDAC Class I	8841
200023	9606	Signaling events mediated by HDAC Class II	8841
200221	9606	Regulation of retinoblastoma protein	8841
200056	9606	Validated targets of C-MYC transcriptional activation	332
200193	9606	Aurora A signaling	332
200140	9606	FOXM1 transcription factor network	332
200012	9606	Aurora B signaling	332
200049	9606	Coregulation of Androgen receptor activity	7113
200120	9606	Regulation of Androgen receptor activity	7113
200207	9606	Endogenous TLR signaling	7098
200148	9606	PDGFR-beta signaling pathway	10092
200132	9606	ErbB1 downstream signaling	10092
200069	9606	CDC42 signaling events	10092
200220	9606	RAC1 signaling pathway	10092
200081	9606	Circadian rhythm pathway	9575
200068	9606	TRAIL signaling pathway	8837
200080	9606	FAS (CD95) signaling pathway	8837
200199	9606	Validated targets of C-MYC transcriptional repression	8837
200154	9606	HIV-1 Nef: Negative effector of Fas and TNF-alpha	8837
200180	9606	Signaling events mediated by Stem cell factor receptor (c-Kit)	8651
200022	9606	IL4-mediated signaling events	8651
200045	9606	IL12-mediated signaling events	8651
200097	9606	IL2-mediated signaling events	8651
200128	9606	IFN-gamma pathway	8651
200136	9606	AP-1 transcription factor network	4097
200202	9606	Validated transcriptional targets of TAp63 isoforms	4968
200218	9606	FGF signaling pathway	5170
200196	9606	Class I PI3K signaling events mediated by Akt	5170
200099	9606	IGF1 pathway	5170
200174	9606	CXCR3-mediated signaling events	5170
200212	9606	Trk receptor signaling mediated by PI3K and PLC-gamma	5170
200176	9606	VEGFR1 specific signals	5170
200080	9606	FAS (CD95) signaling pathway	5170
200014	9606	Insulin Pathway	5170
200115	9606	Class I PI3K signaling events	5170
200075	9606	TCR signaling in naive CD8+ T cells	5170
200132	9606	ErbB1 downstream signaling	5170
200027	9606	TCR signaling in naive CD4+ T cells	5170
200041	9606	Signaling events mediated by Hepatocyte Growth Factor Receptor (c-Met)	5170
200180	9606	Signaling events mediated by Stem cell factor receptor (c-Kit)	5170
200006	9606	BCR signaling pathway	5170
200225	9606	TGF-beta receptor signaling	5170
200095	9606	mTOR signaling pathway	5170
200187	9606	Signaling events mediated by VEGFR1 and VEGFR2	5170
200098	9606	CXCR4-mediated signaling events	5170
200166	9606	IL8- and CXCR2-mediated signaling events	5170
200198	9606	IL8- and CXCR1-mediated signaling events	5170
200081	9606	Circadian rhythm pathway	5187
200057	9606	Arf6 trafficking events	8853
200061	9606	Regulation of RhoA activity	395
200092	9606	Alpha9 beta1 integrin signaling events	8038
200133	9606	Syndecan-4-mediated signaling events	8038
200015	9606	Notch signaling pathway	8038
200207	9606	Endogenous TLR signaling	3656
200049	9606	Coregulation of Androgen receptor activity	7041
200005	9606	Endothelins	112
200013	9606	LPA receptor mediated events	112
200047	9606	LPA4-mediated signaling events	112
200071	9606	Regulation of CDC42 activity	23229
200171	9606	Hedgehog signaling events mediated by Gli proteins	9788
200150	9606	JNK signaling in the CD4+ TCR pathway	6885
200006	9606	BCR signaling pathway	6885
200020	9606	Noncanonical Wnt signaling pathway	6885
200203	9606	Ephrin B reverse signaling	6885
200152	9606	C-MYB transcription factor network	6885
200088	9606	IL1-mediated signaling events	6885
200101	9606	TNF receptor signaling pathway	6885
200018	9606	p38 MAPK signaling pathway	6885
200063	9606	Presenilin action in Notch and Wnt signaling	6885
200143	9606	BMP receptor signaling	6885
200225	9606	TGF-beta receptor signaling	6885
200167	9606	Signaling events mediated by the Hedgehog family	50846
200031	9606	Canonical NF-kappaB pathway	8767
200121	9606	p75(NTR)-mediated signaling	8767
200045	9606	IL12-mediated signaling events	8767
200170	9606	Internalization of ErbB1	8867
200052	9606	EPHB forward signaling	8867
200221	9606	Regulation of retinoblastoma protein	6839
200175	9606	Regulation of nuclear beta catenin signaling and target gene transcription	9314
200175	9606	Regulation of nuclear beta catenin signaling and target gene transcription	8913
200004	9606	Fc-epsilon receptor I signaling in mast cells	7456
200136	9606	AP-1 transcription factor network	10018
200121	9606	p75(NTR)-mediated signaling	10018
200107	9606	FoxO family signaling	10018
200017	9606	p73 transcription factor network	10018
200199	9606	Validated targets of C-MYC transcriptional repression	2309
200014	9606	Insulin Pathway	2309
200180	9606	Signaling events mediated by Stem cell factor receptor (c-Kit)	2309
200115	9606	Class I PI3K signaling events	2309
200117	9606	IL2 signaling events mediated by PI3K	2309
200196	9606	Class I PI3K signaling events mediated by Akt	2309
200003	9606	Regulation of nuclear SMAD2/3 signaling	2309
200212	9606	Trk receptor signaling mediated by PI3K and PLC-gamma	2309
200107	9606	FoxO family signaling	2309
200025	9606	Signaling events mediated by HDAC Class III	2309
200017	9606	p73 transcription factor network	2309
200143	9606	BMP receptor signaling	4091
200002	9606	Fanconi anemia pathway	7517
200149	9606	Neurotrophic factor-mediated Trk receptor signaling	10817
200075	9606	TCR signaling in naive CD8+ T cells	27040
200004	9606	Fc-epsilon receptor I signaling in mast cells	27040
200042	9606	Signaling events mediated by PTP1B	27040
200218	9606	FGF signaling pathway	10253
200170	9606	Internalization of ErbB1	10253
200042	9606	Signaling events mediated by PTP1B	10253
200131	9606	Lissencephaly gene (LIS1) in neuronal migration and development	1641
200175	9606	Regulation of nuclear beta catenin signaling and target gene transcription	6591
200119	9606	Direct p53 effectors	6591
200180	9606	Signaling events mediated by Stem cell factor receptor (c-Kit)	6591
200041	9606	Signaling events mediated by Hepatocyte Growth Factor Receptor (c-Met)	8440
200222	9606	Signaling events mediated by focal adhesion kinase	8440
200100	9606	EGF receptor (ErbB1) signaling pathway	8440
200148	9606	PDGFR-beta signaling pathway	8440
200014	9606	Insulin Pathway	8440
200203	9606	Ephrin B reverse signaling	8440
200062	9606	Reelin signaling pathway	8440
200187	9606	Signaling events mediated by VEGFR1 and VEGFR2	8440
200064	9606	Integrin-linked kinase signaling	8440
200151	9606	Nephrin/Neph1 signaling in the kidney podocyte	8440
200099	9606	IGF1 pathway	8440
200102	9606	PLK1 signaling events	699
200012	9606	Aurora B signaling	699
200017	9606	p73 transcription factor network	699
200017	9606	p73 transcription factor network	9184
200148	9606	PDGFR-beta signaling pathway	81
200119	9606	Direct p53 effectors	51499
200073	9606	Arf6 signaling events	9265
200115	9606	Class I PI3K signaling events	9265
200147	9606	ALK1 signaling events	3196
200159	9606	ALK2 signaling events	3196
200171	9606	Hedgehog signaling events mediated by Gli proteins	8405
200034	9606	Plasma membrane estrogen receptor signaling	6801
200168	9606	Beta5 beta6 beta7 and beta8 integrin cell surface interactions	10085
200127	9606	Integrins in angiogenesis	10085
200043	9606	Beta3 integrin cell surface interactions	10085
200172	9606	Caspase cascade in apoptosis	2620
200092	9606	Alpha9 beta1 integrin signaling events	2277
200108	9606	VEGF and VEGFR signaling network	2277
200216	9606	VEGFR3 signaling in lymphatic endothelium	2277
200141	9606	EPHA forward signaling	1943
200174	9606	CXCR3-mediated signaling events	10563
200052	9606	EPHB forward signaling	8997
200192	9606	Regulation of RAC1 activity	8997
200094	9606	Arf6 downstream pathway	8997
200119	9606	Direct p53 effectors	665
200006	9606	BCR signaling pathway	9467
200218	9606	FGF signaling pathway	8822
200217	9606	Alpha-synuclein signaling	5071
200005	9606	Endothelins	109
200047	9606	LPA4-mediated signaling events	109
200013	9606	LPA receptor mediated events	109
200057	9606	Arf6 trafficking events	9043
200100	9606	EGF receptor (ErbB1) signaling pathway	23396
200065	9606	Nectin adhesion pathway	23396
200220	9606	RAC1 signaling pathway	23396
200123	9606	E-cadherin signaling in the nascent adherens junction	23396
200057	9606	Arf6 trafficking events	23396
200009	9606	RhoA signaling pathway	23396
200181	9606	Stabilization and expansion of the E-cadherin adherens junction	23396
200208	9606	N-cadherin signaling events	23396
200226	9606	Notch-mediated HES/HEY network	23028
200015	9606	Notch signaling pathway	23028
200049	9606	Coregulation of Androgen receptor activity	23028
200196	9606	Class I PI3K signaling events mediated by Akt	9882
200195	9606	Insulin-mediated glucose transport	9882
200067	9606	Wnt signaling network	8323
200020	9606	Noncanonical Wnt signaling pathway	8323
200202	9606	Validated transcriptional targets of TAp63 isoforms	26959
200032	9606	E2F transcription factor network	26959
200179	9606	Signaling mediated by p38-alpha and p38-beta	26959
200175	9606	Regulation of nuclear beta catenin signaling and target gene transcription	26959
200110	9606	C-MYC pathway	26959
200185	9606	Validated transcriptional targets of deltaNp63 isoforms	26959
200012	9606	Aurora B signaling	7813
200176	9606	VEGFR1 specific signals	8828
200108	9606	VEGF and VEGFR signaling network	8828
200224	9606	FOXA1 transcription factor network	1826
200079	9606	Angiopoietin receptor Tie2-mediated signaling	9046
200022	9606	IL4-mediated signaling events	9046
200097	9606	IL2-mediated signaling events	9046
200151	9606	Nephrin/Neph1 signaling in the kidney podocyte	4868
200047	9606	LPA4-mediated signaling events	115
200013	9606	LPA receptor mediated events	115
200005	9606	Endothelins	115
200143	9606	BMP receptor signaling	26585
200102	9606	PLK1 signaling events	701
200207	9606	Endogenous TLR signaling	7097
200181	9606	Stabilization and expansion of the E-cadherin adherens junction	1729
200009	9606	RhoA signaling pathway	1729
200064	9606	Integrin-linked kinase signaling	1729
200181	9606	Stabilization and expansion of the E-cadherin adherens junction	11336
200057	9606	Arf6 trafficking events	11336
200014	9606	Insulin Pathway	11336
200085	9606	Regulation of Telomerase	5810
200038	9606	ATR signaling pathway	5810
200002	9606	Fanconi anemia pathway	5810
200180	9606	Signaling events mediated by Stem cell factor receptor (c-Kit)	3717
200098	9606	CXCR4-mediated signaling events	3717
200011	9606	ErbB4 signaling events	3717
200145	9606	IL6-mediated signaling events	3717
200045	9606	IL12-mediated signaling events	3717
200022	9606	IL4-mediated signaling events	3717
200019	9606	GMCSF-mediated signaling events	3717
200046	9606	S1P3 pathway	3717
200139	9606	ErbB2/ErbB3 signaling events	3717
200182	9606	EPO signaling pathway	3717
200144	9606	IL3-mediated signaling events	3717
200226	9606	Notch-mediated HES/HEY network	3717
200028	9606	IL27-mediated signaling events	3717
200042	9606	Signaling events mediated by PTP1B	3717
200148	9606	PDGFR-beta signaling pathway	3717
200128	9606	IFN-gamma pathway	3717
200005	9606	Endothelins	3717
200153	9606	IL23-mediated signaling events	3717
200106	9606	IL5-mediated signaling events	3717
200116	9606	Posttranslational regulation of adherens junction stability and dissassembly	1500
200123	9606	E-cadherin signaling in the nascent adherens junction	1500
200146	9606	E-cadherin signaling in keratinocytes	1500
200057	9606	Arf6 trafficking events	1500
200218	9606	FGF signaling pathway	1500
200208	9606	N-cadherin signaling events	1500
200181	9606	Stabilization and expansion of the E-cadherin adherens junction	1500
200160	9606	Visual signal transduction: Rods	9187
200102	9606	PLK1 signaling events	8555
200188	9606	PAR1-mediated thrombin signaling events	6643
200050	9606	Calcineurin-regulated NFAT-dependent transcription in lymphocytes	7091
200194	9606	Arf1 pathway	8615
200152	9606	C-MYB transcription factor network	10043
200085	9606	Regulation of Telomerase	1736
200119	9606	Direct p53 effectors	4068
200061	9606	Regulation of RhoA activity	4983
200101	9606	TNF receptor signaling pathway	6610
200121	9606	p75(NTR)-mediated signaling	6610
200175	9606	Regulation of nuclear beta catenin signaling and target gene transcription	6907
200085	9606	Regulation of Telomerase	3364
200002	9606	Fanconi anemia pathway	3364
200038	9606	ATR signaling pathway	3364
200204	9606	BARD1 signaling events	4683
200038	9606	ATR signaling pathway	4683
200002	9606	Fanconi anemia pathway	4683
200072	9606	ATM pathway	4683
200085	9606	Regulation of Telomerase	4683
200056	9606	Validated targets of C-MYC transcriptional activation	4683
200175	9606	Regulation of nuclear beta catenin signaling and target gene transcription	4286
200179	9606	Signaling mediated by p38-alpha and p38-beta	4286
200221	9606	Regulation of retinoblastoma protein	4286
200180	9606	Signaling events mediated by Stem cell factor receptor (c-Kit)	4286
200145	9606	IL6-mediated signaling events	4286
200197	9606	Syndecan-3-mediated signaling events	9672
200129	9606	Proteoglycan syndecan-mediated signaling events	9672
200011	9606	ErbB4 signaling events	863
200020	9606	Noncanonical Wnt signaling pathway	8324
200133	9606	Syndecan-4-mediated signaling events	8324
200067	9606	Wnt signaling network	8324
200116	9606	Posttranslational regulation of adherens junction stability and dissassembly	6585
200102	9606	PLK1 signaling events	9475
200034	9606	Plasma membrane estrogen receptor signaling	9475
200109	9606	PAR4-mediated thrombin signaling events	9475
200009	9606	RhoA signaling pathway	9475
200222	9606	Signaling events mediated by focal adhesion kinase	9475
200188	9606	PAR1-mediated thrombin signaling events	9475
200053	9606	Osteopontin-mediated events	9475
200095	9606	mTOR signaling pathway	9776
200094	9606	Arf6 downstream pathway	9727
200022	9606	IL4-mediated signaling events	9655
200085	9606	Regulation of Telomerase	23309
200003	9606	Regulation of nuclear SMAD2/3 signaling	23309
200083	9606	Signaling events mediated by HDAC Class I	23309
200171	9606	Hedgehog signaling events mediated by Gli proteins	23309
200208	9606	N-cadherin signaling events	4041
200067	9606	Wnt signaling network	4041
200045	9606	IL12-mediated signaling events	4616
200018	9606	p38 MAPK signaling pathway	4616
200017	9606	p73 transcription factor network	4720
200153	9606	IL23-mediated signaling events	242
200098	9606	CXCR4-mediated signaling events	9525
200007	9606	Signaling events mediated by PRL	11156
200134	9606	ATF-2 transcription factor network	9555
200152	9606	C-MYB transcription factor network	9611
200003	9606	Regulation of nuclear SMAD2/3 signaling	9611
200015	9606	Notch signaling pathway	9611
200157	9606	Regulation of nuclear estrogen receptor alpha	9611
200011	9606	ErbB4 signaling events	9611
200083	9606	Signaling events mediated by HDAC Class I	9611
200226	9606	Notch-mediated HES/HEY network	9611
200095	9606	mTOR signaling pathway	8408
200012	9606	Aurora B signaling	6867
200193	9606	Aurora A signaling	6867
200050	9606	Calcineurin-regulated NFAT-dependent transcription in lymphocytes	4094
200152	9606	C-MYB transcription factor network	4094
200136	9606	AP-1 transcription factor network	4094
200085	9606	Regulation of Telomerase	8819
200083	9606	Signaling events mediated by HDAC Class I	8819
200171	9606	Hedgehog signaling events mediated by Gli proteins	8819
200003	9606	Regulation of nuclear SMAD2/3 signaling	8819
200131	9606	Lissencephaly gene (LIS1) in neuronal migration and development	11104
200032	9606	E2F transcription factor network	1876
200056	9606	Validated targets of C-MYC transcriptional activation	8464
200110	9606	C-MYC pathway	8464
200199	9606	Validated targets of C-MYC transcriptional repression	7812
200131	9606	Lissencephaly gene (LIS1) in neuronal migration and development	1600
200062	9606	Reelin signaling pathway	1600
200118	9606	Ceramide signaling pathway	8575
200057	9606	Arf6 trafficking events	8515
200016	9606	Beta1 integrin cell surface interactions	8515
200039	9606	Integrin family cell surface interactions	8515
200098	9606	CXCR4-mediated signaling events	8515
200077	9606	Canonical Wnt signaling pathway	4040
200024	9606	Degradation of beta catenin	4040
200067	9606	Wnt signaling network	4040
200063	9606	Presenilin action in Notch and Wnt signaling	4040
200132	9606	ErbB1 downstream signaling	9252
200179	9606	Signaling mediated by p38-alpha and p38-beta	9252
200211	9606	Trk receptor signaling mediated by the MAPK pathway	9252
200047	9606	LPA4-mediated signaling events	9252
200003	9606	Regulation of nuclear SMAD2/3 signaling	8928
200017	9606	p73 transcription factor network	9191
200119	9606	Direct p53 effectors	639
200179	9606	Signaling mediated by p38-alpha and p38-beta	8986
200132	9606	ErbB1 downstream signaling	8986
200115	9606	Class I PI3K signaling events	11033
200073	9606	Arf6 signaling events	11033
200067	9606	Wnt signaling network	10159
200180	9606	Signaling events mediated by Stem cell factor receptor (c-Kit)	9402
200150	9606	JNK signaling in the CD4+ TCR pathway	9402
200075	9606	TCR signaling in naive CD8+ T cells	9402
200027	9606	TCR signaling in naive CD4+ T cells	9402
200225	9606	TGF-beta receptor signaling	23645
200143	9606	BMP receptor signaling	23645
200071	9606	Regulation of CDC42 activity	8412
200097	9606	IL2-mediated signaling events	10254
200119	9606	Direct p53 effectors	8812
200202	9606	Validated transcriptional targets of TAp63 isoforms	9249
200066	9606	Regulation of p38-alpha and p38-beta	5063
200091	9606	Visual signal transduction: Cones	8787
200160	9606	Visual signal transduction: Rods	8787
200145	9606	IL6-mediated signaling events	8554
200078	9606	Signaling events mediated by TCPTP	8554
200049	9606	Coregulation of Androgen receptor activity	8554
200114	9606	Sumoylation by RanBP2 regulates transcriptional repression	8554
200171	9606	Hedgehog signaling events mediated by Gli proteins	8554
200128	9606	IFN-gamma pathway	8554
200114	9606	Sumoylation by RanBP2 regulates transcriptional repression	9063
200227	9606	IL12 signaling mediated by STAT4	9063
200002	9606	Fanconi anemia pathway	5884
200038	9606	ATR signaling pathway	5884
200072	9606	ATM pathway	5884
200061	9606	Regulation of RhoA activity	7204
200192	9606	Regulation of RAC1 activity	7204
200087	9606	Netrin-mediated signaling events	7204
200015	9606	Notch signaling pathway	9148
200185	9606	Validated transcriptional targets of deltaNp63 isoforms	23541
200072	9606	ATM pathway	9025
200154	9606	HIV-1 Nef: Negative effector of Fas and TNF-alpha	1677
200172	9606	Caspase cascade in apoptosis	1677
200107	9606	FoxO family signaling	7763
200120	9606	Regulation of Androgen receptor activity	5152
200218	9606	FGF signaling pathway	8817
200083	9606	Signaling events mediated by HDAC Class I	9219
200002	9606	Fanconi anemia pathway	7398
200026	9606	Glypican 1 network	9353
200110	9606	C-MYC pathway	9913
200056	9606	Validated targets of C-MYC transcriptional activation	9913
200071	9606	Regulation of CDC42 activity	9855
200065	9606	Nectin adhesion pathway	9855
200119	9606	Direct p53 effectors	22943
200067	9606	Wnt signaling network	22943
200199	9606	Validated targets of C-MYC transcriptional repression	22943
200063	9606	Presenilin action in Notch and Wnt signaling	22943
200175	9606	Regulation of nuclear beta catenin signaling and target gene transcription	22943
200061	9606	Regulation of RhoA activity	22899
200141	9606	EPHA forward signaling	22899
200185	9606	Validated transcriptional targets of deltaNp63 isoforms	9133
200140	9606	FOXM1 transcription factor network	9133
200122	9606	Sphingosine 1-phosphate (S1P) pathway	9294
200046	9606	S1P3 pathway	9294
200210	9606	S1P2 pathway	9294
200017	9606	p73 transcription factor network	10277
200087	9606	Netrin-mediated signaling events	8633
200102	9606	PLK1 signaling events	10112
200012	9606	Aurora B signaling	10112
200160	9606	Visual signal transduction: Rods	9227
200091	9606	Visual signal transduction: Cones	9227
200120	9606	Regulation of Androgen receptor activity	25803
200120	9606	Regulation of Androgen receptor activity	11143
200227	9606	IL12 signaling mediated by STAT4	8807
200045	9606	IL12-mediated signaling events	8807
200153	9606	IL23-mediated signaling events	8807
200018	9606	p38 MAPK signaling pathway	10912
200045	9606	IL12-mediated signaling events	10912
200075	9606	TCR signaling in naive CD8+ T cells	10125
200027	9606	TCR signaling in naive CD4+ T cells	10125
200085	9606	Regulation of Telomerase	8658
200012	9606	Aurora B signaling	10592
200018	9606	p38 MAPK signaling pathway	9064
200225	9606	TGF-beta receptor signaling	9372
200049	9606	Coregulation of Androgen receptor activity	6840
200154	9606	HIV-1 Nef: Negative effector of Fas and TNF-alpha	9530
200101	9606	TNF receptor signaling pathway	9530
200118	9606	Ceramide signaling pathway	9530
200122	9606	Sphingosine 1-phosphate (S1P) pathway	8879
200130	9606	RXR and RAR heterodimerization with other nuclear receptor	19
200037	9606	CD40/CD40L signaling	51567
200222	9606	Signaling events mediated by focal adhesion kinase	11279
200152	9606	C-MYB transcription factor network	8089
200047	9606	LPA4-mediated signaling events	111
200005	9606	Endothelins	111
200013	9606	LPA receptor mediated events	111
200170	9606	Internalization of ErbB1	10617
200087	9606	Netrin-mediated signaling events	9423
200006	9606	BCR signaling pathway	4772
200184	9606	Calcium signaling in the CD4+ TCR pathway	4772
200055	9606	Validated transcriptional targets of AP1 family members Fra1 and Fra2	4772
200136	9606	AP-1 transcription factor network	4772
200090	9606	Glucocorticoid receptor regulatory network	4772
200213	9606	Downstream signaling in naive CD8+ T cells	4772
200050	9606	Calcineurin-regulated NFAT-dependent transcription in lymphocytes	4772
200089	9606	Role of Calcineurin-dependent NFAT signaling in lymphocytes	4772
200218	9606	FGF signaling pathway	9965
200194	9606	Arf1 pathway	160
200143	9606	BMP receptor signaling	9350
200118	9606	Ceramide signaling pathway	9448
200101	9606	TNF receptor signaling pathway	9448
200119	9606	Direct p53 effectors	9448
200052	9606	EPHB forward signaling	9448
200118	9606	Ceramide signaling pathway	51060
200118	9606	Ceramide signaling pathway	9131
200065	9606	Nectin adhesion pathway	9076
200198	9606	IL8- and CXCR1-mediated signaling events	9630
200082	9606	Thromboxane A2 receptor signaling	9630
200005	9606	Endothelins	9630
200109	9606	PAR4-mediated thrombin signaling events	9630
200073	9606	Arf6 signaling events	9630
200188	9606	PAR1-mediated thrombin signaling events	9630
200034	9606	Plasma membrane estrogen receptor signaling	9630
200122	9606	Sphingosine 1-phosphate (S1P) pathway	9630
200210	9606	S1P2 pathway	9630
200013	9606	LPA receptor mediated events	9630
200166	9606	IL8- and CXCR2-mediated signaling events	9630
200046	9606	S1P3 pathway	9630
200160	9606	Visual signal transduction: Rods	9626
200091	9606	Visual signal transduction: Cones	9626
200064	9606	Integrin-linked kinase signaling	6615
200041	9606	Signaling events mediated by Hepatocyte Growth Factor Receptor (c-Met)	6615
200056	9606	Validated targets of C-MYC transcriptional activation	6615
200045	9606	IL12-mediated signaling events	8320
200213	9606	Downstream signaling in naive CD8+ T cells	8320
200122	9606	Sphingosine 1-phosphate (S1P) pathway	8698
200054	9606	S1P4 pathway	8698
200083	9606	Signaling events mediated by HDAC Class I	53615
200027	9606	TCR signaling in naive CD4+ T cells	8915
200075	9606	TCR signaling in naive CD8+ T cells	8915
200031	9606	Canonical NF-kappaB pathway	8915
200006	9606	BCR signaling pathway	8915
200041	9606	Signaling events mediated by Hepatocyte Growth Factor Receptor (c-Met)	10298
200218	9606	FGF signaling pathway	10298
200069	9606	CDC42 signaling events	10298
200072	9606	ATM pathway	11200
200215	9606	PLK3 signaling events	11200
200140	9606	FOXM1 transcription factor network	11200
200205	9606	p53 pathway	11200
200056	9606	Validated targets of C-MYC transcriptional activation	86
200110	9606	C-MYC pathway	86
200032	9606	E2F transcription factor network	9134
200017	9606	p73 transcription factor network	9134
200201	9606	HIF-1-alpha transcription factor network	3939
200056	9606	Validated targets of C-MYC transcriptional activation	3939
200032	9606	E2F transcription factor network	1719
200175	9606	Regulation of nuclear beta catenin signaling and target gene transcription	4513
200224	9606	FOXA1 transcription factor network	6647
200201	9606	HIF-1-alpha transcription factor network	1356
200092	9606	Alpha9 beta1 integrin signaling events	2162
200016	9606	Beta1 integrin cell surface interactions	2162
200131	9606	Lissencephaly gene (LIS1) in neuronal migration and development	25
200221	9606	Regulation of retinoblastoma protein	25
200148	9606	PDGFR-beta signaling pathway	25
200085	9606	Regulation of Telomerase	25
200072	9606	ATM pathway	25
200205	9606	p53 pathway	25
200149	9606	Neurotrophic factor-mediated Trk receptor signaling	25
200202	9606	Validated transcriptional targets of TAp63 isoforms	25
200116	9606	Posttranslational regulation of adherens junction stability and dissassembly	25
200017	9606	p73 transcription factor network	25
200146	9606	E-cadherin signaling in keratinocytes	1956
200073	9606	Arf6 signaling events	1956
200111	9606	EGFR-dependent Endothelin signaling events	1956
200170	9606	Internalization of ErbB1	1956
200013	9606	LPA receptor mediated events	1956
200085	9606	Regulation of Telomerase	1956
200042	9606	Signaling events mediated by PTP1B	1956
200078	9606	Signaling events mediated by TCPTP	1956
200116	9606	Posttranslational regulation of adherens junction stability and dissassembly	1956
200181	9606	Stabilization and expansion of the E-cadherin adherens junction	1956
200189	9606	a6b1 and a6b4 Integrin signaling	1956
200100	9606	EGF receptor (ErbB1) signaling pathway	1956
200132	9606	ErbB1 downstream signaling	1956
200119	9606	Direct p53 effectors	1956
200158	9606	ErbB receptor signaling network	1956
200197	9606	Syndecan-3-mediated signaling events	1956
200082	9606	Thromboxane A2 receptor signaling	1956
200138	9606	Urokinase-type plasminogen activator (uPA) and uPAR-mediated signaling	1956
200201	9606	HIF-1-alpha transcription factor network	5230
200036	9606	HIF-2-alpha transcription factor network	5230
200079	9606	Angiopoietin receptor Tie2-mediated signaling	2147
200109	9606	PAR4-mediated thrombin signaling events	2147
200044	9606	Thrombin/protease-activated receptor (PAR) pathway	2147
200133	9606	Syndecan-4-mediated signaling events	2147
200188	9606	PAR1-mediated thrombin signaling events	2147
200086	9606	FOXA2 and FOXA3 transcription factor networks	2147
200137	9606	Beta2 integrin cell surface interactions	2159
200126	9606	amb2 Integrin signaling	5340
200138	9606	Urokinase-type plasminogen activator (uPA) and uPAR-mediated signaling	5340
200079	9606	Angiopoietin receptor Tie2-mediated signaling	5340
200133	9606	Syndecan-4-mediated signaling events	5340
200121	9606	p75(NTR)-mediated signaling	5340
200055	9606	Validated transcriptional targets of AP1 family members Fra1 and Fra2	5328
200136	9606	AP-1 transcription factor network	5328
200134	9606	ATF-2 transcription factor network	5328
200137	9606	Beta2 integrin cell surface interactions	5328
200032	9606	E2F transcription factor network	5328
200138	9606	Urokinase-type plasminogen activator (uPA) and uPAR-mediated signaling	5328
200126	9606	amb2 Integrin signaling	5328
200168	9606	Beta5 beta6 beta7 and beta8 integrin cell surface interactions	5328
200218	9606	FGF signaling pathway	5328
200043	9606	Beta3 integrin cell surface interactions	5328
200016	9606	Beta1 integrin cell surface interactions	5328
200053	9606	Osteopontin-mediated events	5328
200126	9606	amb2 Integrin signaling	5327
200137	9606	Beta2 integrin cell surface interactions	5327
200202	9606	Validated transcriptional targets of TAp63 isoforms	100
200152	9606	C-MYB transcription factor network	100
200017	9606	p73 transcription factor network	100
200185	9606	Validated transcriptional targets of deltaNp63 isoforms	100
200152	9606	C-MYB transcription factor network	759
200026	9606	Glypican 1 network	462
200224	9606	FOXA1 transcription factor network	5265
200017	9606	p73 transcription factor network	5265
200007	9606	Signaling events mediated by PRL	183
200136	9606	AP-1 transcription factor network	183
200145	9606	IL6-mediated signaling events	2
200137	9606	Beta2 integrin cell surface interactions	718
200145	9606	IL6-mediated signaling events	7076
200136	9606	AP-1 transcription factor network	7076
200137	9606	Beta2 integrin cell surface interactions	3827
200191	9606	Syndecan-2-mediated signaling events	3827
200140	9606	FOXM1 transcription factor network	2353
200009	9606	RhoA signaling pathway	2353
200050	9606	Calcineurin-regulated NFAT-dependent transcription in lymphocytes	2353
200218	9606	FGF signaling pathway	2353
200003	9606	Regulation of nuclear SMAD2/3 signaling	2353
200004	9606	Fc-epsilon receptor I signaling in mast cells	2353
200136	9606	AP-1 transcription factor network	2353
200145	9606	IL6-mediated signaling events	2353
200006	9606	BCR signaling pathway	2353
200211	9606	Trk receptor signaling mediated by the MAPK pathway	2353
200134	9606	ATF-2 transcription factor network	2353
200053	9606	Osteopontin-mediated events	2353
200139	9606	ErbB2/ErbB3 signaling events	2353
200013	9606	LPA receptor mediated events	2353
200169	9606	Nongenotropic Androgen signaling	2353
200063	9606	Presenilin action in Notch and Wnt signaling	2353
200103	9606	Ras signaling in the CD4+ TCR pathway	2353
200210	9606	S1P2 pathway	2353
200132	9606	ErbB1 downstream signaling	2353
200213	9606	Downstream signaling in naive CD8+ T cells	2353
200148	9606	PDGFR-beta signaling pathway	2353
200161	9606	PDGFR-alpha signaling pathway	2353
200045	9606	IL12-mediated signaling events	2353
200224	9606	FOXA1 transcription factor network	2353
200090	9606	Glucocorticoid receptor regulatory network	2353
200184	9606	Calcium signaling in the CD4+ TCR pathway	2353
200005	9606	Endothelins	2353
200019	9606	GMCSF-mediated signaling events	2353
200201	9606	HIF-1-alpha transcription factor network	2353
200227	9606	IL12 signaling mediated by STAT4	2353
200097	9606	IL2-mediated signaling events	2353
200085	9606	Regulation of Telomerase	2353
200017	9606	p73 transcription factor network	4609
200148	9606	PDGFR-beta signaling pathway	4609
200063	9606	Presenilin action in Notch and Wnt signaling	4609
200097	9606	IL2-mediated signaling events	4609
200110	9606	C-MYC pathway	4609
200056	9606	Validated targets of C-MYC transcriptional activation	4609
200175	9606	Regulation of nuclear beta catenin signaling and target gene transcription	4609
200152	9606	C-MYB transcription factor network	4609
200003	9606	Regulation of nuclear SMAD2/3 signaling	4609
200032	9606	E2F transcription factor network	4609
200015	9606	Notch signaling pathway	4609
200037	9606	CD40/CD40L signaling	4609
200145	9606	IL6-mediated signaling events	4609
200140	9606	FOXM1 transcription factor network	4609
200183	9606	IL2 signaling events mediated by STAT5	4609
200199	9606	Validated targets of C-MYC transcriptional repression	4609
200136	9606	AP-1 transcription factor network	4609
200085	9606	Regulation of Telomerase	4609
200118	9606	Ceramide signaling pathway	4609
200117	9606	IL2 signaling events mediated by PI3K	4609
200074	9606	LKB1 signaling events	4609
200139	9606	ErbB2/ErbB3 signaling events	4893
200103	9606	Ras signaling in the CD4+ TCR pathway	4893
200075	9606	TCR signaling in naive CD8+ T cells	4893
200170	9606	Internalization of ErbB1	4893
200115	9606	Class I PI3K signaling events	4893
200100	9606	EGF receptor (ErbB1) signaling pathway	4893
200148	9606	PDGFR-beta signaling pathway	4893
200095	9606	mTOR signaling pathway	4893
200034	9606	Plasma membrane estrogen receptor signaling	4893
200097	9606	IL2-mediated signaling events	4893
200149	9606	Neurotrophic factor-mediated Trk receptor signaling	4893
200152	9606	C-MYB transcription factor network	4893
200132	9606	ErbB1 downstream signaling	4893
200027	9606	TCR signaling in naive CD4+ T cells	4893
200019	9606	GMCSF-mediated signaling events	4893
200212	9606	Trk receptor signaling mediated by PI3K and PLC-gamma	4893
200174	9606	CXCR3-mediated signaling events	4893
200052	9606	EPHB forward signaling	4893
200211	9606	Trk receptor signaling mediated by the MAPK pathway	4893
200213	9606	Downstream signaling in naive CD8+ T cells	4893
200041	9606	Signaling events mediated by Hepatocyte Growth Factor Receptor (c-Met)	3265
200075	9606	TCR signaling in naive CD8+ T cells	3265
200100	9606	EGF receptor (ErbB1) signaling pathway	3265
200132	9606	ErbB1 downstream signaling	3265
200212	9606	Trk receptor signaling mediated by PI3K and PLC-gamma	3265
200013	9606	LPA receptor mediated events	3265
200005	9606	Endothelins	3265
200169	9606	Nongenotropic Androgen signaling	3265
200095	9606	mTOR signaling pathway	3265
200034	9606	Plasma membrane estrogen receptor signaling	3265
200182	9606	EPO signaling pathway	3265
200191	9606	Syndecan-2-mediated signaling events	3265
200014	9606	Insulin Pathway	3265
200213	9606	Downstream signaling in naive CD8+ T cells	3265
200070	9606	Signaling events regulated by Ret tyrosine kinase	3265
200174	9606	CXCR3-mediated signaling events	3265
200189	9606	a6b1 and a6b4 Integrin signaling	3265
200052	9606	EPHB forward signaling	3265
200019	9606	GMCSF-mediated signaling events	3265
200152	9606	C-MYB transcription factor network	3265
200004	9606	Fc-epsilon receptor I signaling in mast cells	3265
200069	9606	CDC42 signaling events	3265
200103	9606	Ras signaling in the CD4+ TCR pathway	3265
200139	9606	ErbB2/ErbB3 signaling events	3265
200111	9606	EGFR-dependent Endothelin signaling events	3265
200115	9606	Class I PI3K signaling events	3265
200097	9606	IL2-mediated signaling events	3265
200006	9606	BCR signaling pathway	3265
200211	9606	Trk receptor signaling mediated by the MAPK pathway	3265
200170	9606	Internalization of ErbB1	3265
200149	9606	Neurotrophic factor-mediated Trk receptor signaling	3265
200180	9606	Signaling events mediated by Stem cell factor receptor (c-Kit)	3265
200116	9606	Posttranslational regulation of adherens junction stability and dissassembly	3265
200148	9606	PDGFR-beta signaling pathway	3265
200027	9606	TCR signaling in naive CD4+ T cells	3265
200099	9606	IGF1 pathway	3265
200170	9606	Internalization of ErbB1	3845
200075	9606	TCR signaling in naive CD8+ T cells	3845
200019	9606	GMCSF-mediated signaling events	3845
200100	9606	EGF receptor (ErbB1) signaling pathway	3845
200115	9606	Class I PI3K signaling events	3845
200095	9606	mTOR signaling pathway	3845
200034	9606	Plasma membrane estrogen receptor signaling	3845
200103	9606	Ras signaling in the CD4+ TCR pathway	3845
200052	9606	EPHB forward signaling	3845
200148	9606	PDGFR-beta signaling pathway	3845
200174	9606	CXCR3-mediated signaling events	3845
200213	9606	Downstream signaling in naive CD8+ T cells	3845
200097	9606	IL2-mediated signaling events	3845
200139	9606	ErbB2/ErbB3 signaling events	3845
200211	9606	Trk receptor signaling mediated by the MAPK pathway	3845
200212	9606	Trk receptor signaling mediated by PI3K and PLC-gamma	3845
200152	9606	C-MYB transcription factor network	3845
200027	9606	TCR signaling in naive CD4+ T cells	3845
200132	9606	ErbB1 downstream signaling	3845
200149	9606	Neurotrophic factor-mediated Trk receptor signaling	3845
200078	9606	Signaling events mediated by TCPTP	5155
200043	9606	Beta3 integrin cell surface interactions	5155
200084	9606	S1P1 pathway	5155
200042	9606	Signaling events mediated by PTP1B	5155
200200	9606	PDGF receptor signaling network	5155
200148	9606	PDGFR-beta signaling pathway	5155
200046	9606	S1P3 pathway	5155
200065	9606	Nectin adhesion pathway	5155
200085	9606	Regulation of Telomerase	1950
200078	9606	Signaling events mediated by TCPTP	1950
200073	9606	Arf6 signaling events	1950
200181	9606	Stabilization and expansion of the E-cadherin adherens junction	1950
200116	9606	Posttranslational regulation of adherens junction stability and dissassembly	1950
200118	9606	Ceramide signaling pathway	1950
200158	9606	ErbB receptor signaling network	1950
200082	9606	Thromboxane A2 receptor signaling	1950
200042	9606	Signaling events mediated by PTP1B	1950
200111	9606	EGFR-dependent Endothelin signaling events	1950
200100	9606	EGF receptor (ErbB1) signaling pathway	1950
200189	9606	a6b1 and a6b4 Integrin signaling	1950
200132	9606	ErbB1 downstream signaling	1950
200170	9606	Internalization of ErbB1	1950
200140	9606	FOXM1 transcription factor network	7039
200158	9606	ErbB receptor signaling network	7039
200119	9606	Direct p53 effectors	7039
200026	9606	Glypican 1 network	7040
200085	9606	Regulation of Telomerase	7040
200191	9606	Syndecan-2-mediated signaling events	7040
200028	9606	IL27-mediated signaling events	7040
200227	9606	IL12 signaling mediated by STAT4	7040
200225	9606	TGF-beta receptor signaling	7040
200136	9606	AP-1 transcription factor network	7040
200130	9606	RXR and RAR heterodimerization with other nuclear receptor	7040
200147	9606	ALK1 signaling events	7040
200155	9606	Syndecan-1-mediated signaling events	7040
200138	9606	Urokinase-type plasminogen activator (uPA) and uPAR-mediated signaling	7040
200121	9606	p75(NTR)-mediated signaling	4803
200149	9606	Neurotrophic factor-mediated Trk receptor signaling	4803
200212	9606	Trk receptor signaling mediated by PI3K and PLC-gamma	4803
200169	9606	Nongenotropic Androgen signaling	2796
200136	9606	AP-1 transcription factor network	4878
200197	9606	Syndecan-3-mediated signaling events	5443
200090	9606	Glucocorticoid receptor regulatory network	5443
200136	9606	AP-1 transcription factor network	5179
200090	9606	Glucocorticoid receptor regulatory network	1081
200042	9606	Signaling events mediated by PTP1B	5617
200090	9606	Glucocorticoid receptor regulatory network	5617
200011	9606	ErbB4 signaling events	5617
200224	9606	FOXA1 transcription factor network	2641
200057	9606	Arf6 trafficking events	3630
200224	9606	FOXA1 transcription factor network	3630
200086	9606	FOXA2 and FOXA3 transcription factor networks	3630
200195	9606	Insulin-mediated glucose transport	3630
200014	9606	Insulin Pathway	3630
200134	9606	ATF-2 transcription factor network	3630
200078	9606	Signaling events mediated by TCPTP	3630
200042	9606	Signaling events mediated by PTP1B	3630
200116	9606	Posttranslational regulation of adherens junction stability and dissassembly	3481
200022	9606	IL4-mediated signaling events	4049
200183	9606	IL2 signaling events mediated by STAT5	4049
200031	9606	Canonical NF-kappaB pathway	7124
200209	9606	Cellular roles of Anthrax toxin	7124
200083	9606	Signaling events mediated by HDAC Class I	7124
200154	9606	HIV-1 Nef: Negative effector of Fas and TNF-alpha	7124
200050	9606	Calcineurin-regulated NFAT-dependent transcription in lymphocytes	7124
200079	9606	Angiopoietin receptor Tie2-mediated signaling	7124
200118	9606	Ceramide signaling pathway	7124
200172	9606	Caspase cascade in apoptosis	7124
200130	9606	RXR and RAR heterodimerization with other nuclear receptor	7124
200213	9606	Downstream signaling in naive CD8+ T cells	7124
200126	9606	amb2 Integrin signaling	7124
200153	9606	IL23-mediated signaling events	7124
200028	9606	IL27-mediated signaling events	7124
200101	9606	TNF receptor signaling pathway	7124
200213	9606	Downstream signaling in naive CD8+ T cells	3439
200213	9606	Downstream signaling in naive CD8+ T cells	3447
200213	9606	Downstream signaling in naive CD8+ T cells	3440
200213	9606	Downstream signaling in naive CD8+ T cells	3446
200213	9606	Downstream signaling in naive CD8+ T cells	3444
200213	9606	Downstream signaling in naive CD8+ T cells	3452
200213	9606	Downstream signaling in naive CD8+ T cells	3442
200213	9606	Downstream signaling in naive CD8+ T cells	3448
200213	9606	Downstream signaling in naive CD8+ T cells	3451
200003	9606	Regulation of nuclear SMAD2/3 signaling	3456
200134	9606	ATF-2 transcription factor network	3458
200045	9606	IL12-mediated signaling events	3458
200097	9606	IL2-mediated signaling events	3458
200128	9606	IFN-gamma pathway	3458
200028	9606	IL27-mediated signaling events	3458
200161	9606	PDGFR-alpha signaling pathway	3458
200184	9606	Calcium signaling in the CD4+ TCR pathway	3458
200213	9606	Downstream signaling in naive CD8+ T cells	3458
200085	9606	Regulation of Telomerase	3458
200153	9606	IL23-mediated signaling events	3458
200050	9606	Calcineurin-regulated NFAT-dependent transcription in lymphocytes	3458
200227	9606	IL12 signaling mediated by STAT4	3458
200090	9606	Glucocorticoid receptor regulatory network	3458
200136	9606	AP-1 transcription factor network	3458
200088	9606	IL1-mediated signaling events	3552
200185	9606	Validated transcriptional targets of deltaNp63 isoforms	3552
200189	9606	a6b1 and a6b4 Integrin signaling	3552
200088	9606	IL1-mediated signaling events	3553
200209	9606	Cellular roles of Anthrax toxin	3553
200028	9606	IL27-mediated signaling events	3553
200153	9606	IL23-mediated signaling events	3553
200045	9606	IL12-mediated signaling events	3553
200128	9606	IFN-gamma pathway	3553
200180	9606	Signaling events mediated by Stem cell factor receptor (c-Kit)	2056
200182	9606	EPO signaling pathway	2056
200036	9606	HIF-2-alpha transcription factor network	2056
200201	9606	HIF-1-alpha transcription factor network	2056
200213	9606	Downstream signaling in naive CD8+ T cells	3559
200097	9606	IL2-mediated signaling events	3559
200117	9606	IL2 signaling events mediated by PI3K	3559
200050	9606	Calcineurin-regulated NFAT-dependent transcription in lymphocytes	3559
200184	9606	Calcium signaling in the CD4+ TCR pathway	3559
200057	9606	Arf6 trafficking events	3559
200045	9606	IL12-mediated signaling events	3559
200227	9606	IL12 signaling mediated by STAT4	3559
200183	9606	IL2 signaling events mediated by STAT5	3559
200227	9606	IL12 signaling mediated by STAT4	920
200194	9606	Arf1 pathway	920
200098	9606	CXCR4-mediated signaling events	920
200153	9606	IL23-mediated signaling events	920
200226	9606	Notch-mediated HES/HEY network	920
200152	9606	C-MYB transcription factor network	920
200045	9606	IL12-mediated signaling events	920
200027	9606	TCR signaling in naive CD4+ T cells	920
200213	9606	Downstream signaling in naive CD8+ T cells	925
200075	9606	TCR signaling in naive CD8+ T cells	925
200045	9606	IL12-mediated signaling events	925
200022	9606	IL4-mediated signaling events	5284
200227	9606	IL12 signaling mediated by STAT4	3122
200045	9606	IL12-mediated signaling events	3122
200098	9606	CXCR4-mediated signaling events	3122
200027	9606	TCR signaling in naive CD4+ T cells	3122
200022	9606	IL4-mediated signaling events	1277
200127	9606	Integrins in angiogenesis	1277
200043	9606	Beta3 integrin cell surface interactions	1277
200155	9606	Syndecan-1-mediated signaling events	1277
200216	9606	VEGFR3 signaling in lymphatic endothelium	1277
200016	9606	Beta1 integrin cell surface interactions	1277
200155	9606	Syndecan-1-mediated signaling events	1280
200127	9606	Integrins in angiogenesis	1280
200016	9606	Beta1 integrin cell surface interactions	1280
200016	9606	Beta1 integrin cell surface interactions	1281
200127	9606	Integrins in angiogenesis	1281
200155	9606	Syndecan-1-mediated signaling events	1281
200005	9606	Endothelins	1281
200016	9606	Beta1 integrin cell surface interactions	1282
200127	9606	Integrins in angiogenesis	1282
200155	9606	Syndecan-1-mediated signaling events	1282
200043	9606	Beta3 integrin cell surface interactions	1282
200090	9606	Glucocorticoid receptor regulatory network	3861
200185	9606	Validated transcriptional targets of deltaNp63 isoforms	3861
200172	9606	Caspase cascade in apoptosis	4000
200086	9606	FOXA2 and FOXA3 transcription factor networks	335
200138	9606	Urokinase-type plasminogen activator (uPA) and uPAR-mediated signaling	2243
200016	9606	Beta1 integrin cell surface interactions	2243
200137	9606	Beta2 integrin cell surface interactions	2243
200043	9606	Beta3 integrin cell surface interactions	2243
200203	9606	Ephrin B reverse signaling	2243
200203	9606	Ephrin B reverse signaling	2244
200043	9606	Beta3 integrin cell surface interactions	2244
200016	9606	Beta1 integrin cell surface interactions	2244
200138	9606	Urokinase-type plasminogen activator (uPA) and uPAR-mediated signaling	2244
200137	9606	Beta2 integrin cell surface interactions	2244
200137	9606	Beta2 integrin cell surface interactions	2266
200145	9606	IL6-mediated signaling events	2266
200090	9606	Glucocorticoid receptor regulatory network	2266
200203	9606	Ephrin B reverse signaling	2266
200138	9606	Urokinase-type plasminogen activator (uPA) and uPAR-mediated signaling	2266
200016	9606	Beta1 integrin cell surface interactions	2266
200043	9606	Beta3 integrin cell surface interactions	2266
200139	9606	ErbB2/ErbB3 signaling events	1134
200186	9606	Effects of Botulinum toxin	1134
200207	9606	Endogenous TLR signaling	6288
200207	9606	Endogenous TLR signaling	6289
200145	9606	IL6-mediated signaling events	1401
200043	9606	Beta3 integrin cell surface interactions	2335
200168	9606	Beta5 beta6 beta7 and beta8 integrin cell surface interactions	2335
200133	9606	Syndecan-4-mediated signaling events	2335
200092	9606	Alpha9 beta1 integrin signaling events	2335
200219	9606	Alpha4 beta1 integrin signaling events	2335
200138	9606	Urokinase-type plasminogen activator (uPA) and uPAR-mediated signaling	2335
200079	9606	Angiopoietin receptor Tie2-mediated signaling	2335
200016	9606	Beta1 integrin cell surface interactions	2335
200127	9606	Integrins in angiogenesis	2335
200216	9606	VEGFR3 signaling in lymphatic endothelium	2335
200191	9606	Syndecan-2-mediated signaling events	2335
200143	9606	BMP receptor signaling	197
200086	9606	FOXA2 and FOXA3 transcription factor networks	7276
200086	9606	FOXA2 and FOXA3 transcription factor networks	213
200017	9606	p73 transcription factor network	174
200090	9606	Glucocorticoid receptor regulatory network	174
200119	9606	Direct p53 effectors	174
200086	9606	FOXA2 and FOXA3 transcription factor networks	174
200174	9606	CXCR3-mediated signaling events	5196
200174	9606	CXCR3-mediated signaling events	3627
200086	9606	FOXA2 and FOXA3 transcription factor networks	7037
200056	9606	Validated targets of C-MYC transcriptional activation	7037
200201	9606	HIF-1-alpha transcription factor network	7037
200052	9606	EPHB forward signaling	7018
200201	9606	HIF-1-alpha transcription factor network	7018
200199	9606	Validated targets of C-MYC transcriptional repression	2495
200136	9606	AP-1 transcription factor network	4502
200221	9606	Regulation of retinoblastoma protein	632
200055	9606	Validated transcriptional targets of AP1 family members Fra1 and Fra2	632
200226	9606	Notch-mediated HES/HEY network	632
200218	9606	FGF signaling pathway	632
200090	9606	Glucocorticoid receptor regulatory network	632
200085	9606	Regulation of Telomerase	1489078
200023	9606	Signaling events mediated by HDAC Class II	2099
200134	9606	ATF-2 transcription factor network	2099
200136	9606	AP-1 transcription factor network	2099
200085	9606	Regulation of Telomerase	2099
200157	9606	Regulation of nuclear estrogen receptor alpha	2099
200179	9606	Signaling mediated by p38-alpha and p38-beta	2099
200140	9606	FOXM1 transcription factor network	2099
200034	9606	Plasma membrane estrogen receptor signaling	2099
200074	9606	LKB1 signaling events	2099
200224	9606	FOXA1 transcription factor network	2099
200003	9606	Regulation of nuclear SMAD2/3 signaling	2099
200090	9606	Glucocorticoid receptor regulatory network	4312
200005	9606	Endothelins	4312
200155	9606	Syndecan-1-mediated signaling events	4312
200136	9606	AP-1 transcription factor network	4312
200055	9606	Validated transcriptional targets of AP1 family members Fra1 and Fra2	4312
200159	9606	ALK2 signaling events	268
200037	9606	CD40/CD40L signaling	722
200043	9606	Beta3 integrin cell surface interactions	7448
200016	9606	Beta1 integrin cell surface interactions	7448
200127	9606	Integrins in angiogenesis	7448
200168	9606	Beta5 beta6 beta7 and beta8 integrin cell surface interactions	7448
200187	9606	Signaling events mediated by VEGFR1 and VEGFR2	7448
200224	9606	FOXA1 transcription factor network	7448
200138	9606	Urokinase-type plasminogen activator (uPA) and uPAR-mediated signaling	7448
200107	9606	FoxO family signaling	847
200097	9606	IL2-mediated signaling events	5894
200139	9606	ErbB2/ErbB3 signaling events	5894
200180	9606	Signaling events mediated by Stem cell factor receptor (c-Kit)	5894
200103	9606	Ras signaling in the CD4+ TCR pathway	5894
200174	9606	CXCR3-mediated signaling events	5894
200006	9606	BCR signaling pathway	5894
200019	9606	GMCSF-mediated signaling events	5894
200156	9606	p38 signaling mediated by MAPKAP kinases	5894
200099	9606	IGF1 pathway	5894
200221	9606	Regulation of retinoblastoma protein	5894
200004	9606	Fc-epsilon receptor I signaling in mast cells	5894
200196	9606	Class I PI3K signaling events mediated by Akt	5894
200148	9606	PDGFR-beta signaling pathway	5894
200041	9606	Signaling events mediated by Hepatocyte Growth Factor Receptor (c-Met)	5894
200069	9606	CDC42 signaling events	5894
200095	9606	mTOR signaling pathway	5894
200169	9606	Nongenotropic Androgen signaling	5894
200222	9606	Signaling events mediated by focal adhesion kinase	5894
200118	9606	Ceramide signaling pathway	5894
200187	9606	Signaling events mediated by VEGFR1 and VEGFR2	5894
200005	9606	Endothelins	5894
200132	9606	ErbB1 downstream signaling	5894
200211	9606	Trk receptor signaling mediated by the MAPK pathway	5894
200170	9606	Internalization of ErbB1	5894
200213	9606	Downstream signaling in naive CD8+ T cells	5894
200199	9606	Validated targets of C-MYC transcriptional repression	1791
200035	9606	DNA-PK pathway in nonhomologous end joining	1791
200004	9606	Fc-epsilon receptor I signaling in mast cells	5319
200137	9606	Beta2 integrin cell surface interactions	5624
200201	9606	HIF-1-alpha transcription factor network	226
200118	9606	Ceramide signaling pathway	5154
200200	9606	PDGF receptor signaling network	5154
200224	9606	FOXA1 transcription factor network	338
200126	9606	amb2 Integrin signaling	338
200092	9606	Alpha9 beta1 integrin signaling events	1437
200050	9606	Calcineurin-regulated NFAT-dependent transcription in lymphocytes	1437
200090	9606	Glucocorticoid receptor regulatory network	1437
200221	9606	Regulation of retinoblastoma protein	1437
200184	9606	Calcium signaling in the CD4+ TCR pathway	1437
200191	9606	Syndecan-2-mediated signaling events	1437
200019	9606	GMCSF-mediated signaling events	1437
200136	9606	AP-1 transcription factor network	1437
200086	9606	FOXA2 and FOXA3 transcription factor networks	2908
200003	9606	Regulation of nuclear SMAD2/3 signaling	2908
200023	9606	Signaling events mediated by HDAC Class II	2908
200090	9606	Glucocorticoid receptor regulatory network	2908
200136	9606	AP-1 transcription factor network	2908
200120	9606	Regulation of Androgen receptor activity	2908
200224	9606	FOXA1 transcription factor network	7031
200026	9606	Glypican 1 network	5621
200107	9606	FoxO family signaling	6648
200056	9606	Validated targets of C-MYC transcriptional activation	7083
200032	9606	E2F transcription factor network	7083
200022	9606	IL4-mediated signaling events	7070
200126	9606	amb2 Integrin signaling	7070
200137	9606	Beta2 integrin cell surface interactions	7070
200043	9606	Beta3 integrin cell surface interactions	7070
200075	9606	TCR signaling in naive CD8+ T cells	915
200027	9606	TCR signaling in naive CD4+ T cells	915
200213	9606	Downstream signaling in naive CD8+ T cells	915
200227	9606	IL12 signaling mediated by STAT4	915
200098	9606	CXCR4-mediated signaling events	915
200045	9606	IL12-mediated signaling events	915
200175	9606	Regulation of nuclear beta catenin signaling and target gene transcription	3848
200169	9606	Nongenotropic Androgen signaling	6462
200056	9606	Validated targets of C-MYC transcriptional activation	2597
200213	9606	Downstream signaling in naive CD8+ T cells	3105
200136	9606	AP-1 transcription factor network	3105
200045	9606	IL12-mediated signaling events	3105
200075	9606	TCR signaling in naive CD8+ T cells	3105
200154	9606	HIV-1 Nef: Negative effector of Fas and TNF-alpha	156110
200025	9606	Signaling events mediated by HDAC Class III	155871
200189	9606	a6b1 and a6b4 Integrin signaling	2064
200199	9606	Validated targets of C-MYC transcriptional repression	2064
200158	9606	ErbB receptor signaling network	2064
200011	9606	ErbB4 signaling events	2064
200139	9606	ErbB2/ErbB3 signaling events	2064
200063	9606	Presenilin action in Notch and Wnt signaling	7471
200152	9606	C-MYB transcription factor network	7471
200067	9606	Wnt signaling network	7471
200149	9606	Neurotrophic factor-mediated Trk receptor signaling	4914
200119	9606	Direct p53 effectors	7157
200090	9606	Glucocorticoid receptor regulatory network	7157
200136	9606	AP-1 transcription factor network	7157
200142	9606	Hypoxic and oxygen homeostasis regulation of HIF-1-alpha	7157
200025	9606	Signaling events mediated by HDAC Class III	7157
200056	9606	Validated targets of C-MYC transcriptional activation	7157
200179	9606	Signaling mediated by p38-alpha and p38-beta	7157
200121	9606	p75(NTR)-mediated signaling	7157
200215	9606	PLK3 signaling events	7157
200193	9606	Aurora A signaling	7157
200205	9606	p53 pathway	7157
200074	9606	LKB1 signaling events	7157
200204	9606	BARD1 signaling events	7157
200179	9606	Signaling mediated by p38-alpha and p38-beta	3315
200156	9606	p38 signaling mediated by MAPKAP kinases	3315
200032	9606	E2F transcription factor network	7298
200220	9606	RAC1 signaling pathway	1536
200013	9606	LPA receptor mediated events	2771
200122	9606	Sphingosine 1-phosphate (S1P) pathway	2771
200198	9606	IL8- and CXCR1-mediated signaling events	2771
200054	9606	S1P4 pathway	2771
200005	9606	Endothelins	2771
200098	9606	CXCR4-mediated signaling events	2771
200046	9606	S1P3 pathway	2771
200171	9606	Hedgehog signaling events mediated by Gli proteins	2771
200076	9606	S1P5 pathway	2771
200210	9606	S1P2 pathway	2771
200169	9606	Nongenotropic Androgen signaling	2771
200082	9606	Thromboxane A2 receptor signaling	2771
200084	9606	S1P1 pathway	2771
200188	9606	PAR1-mediated thrombin signaling events	2771
200166	9606	IL8- and CXCR2-mediated signaling events	2771
200034	9606	Plasma membrane estrogen receptor signaling	2771
200174	9606	CXCR3-mediated signaling events	2771
200213	9606	Downstream signaling in naive CD8+ T cells	3443
200213	9606	Downstream signaling in naive CD8+ T cells	3441
200213	9606	Downstream signaling in naive CD8+ T cells	3449
200086	9606	FOXA2 and FOXA3 transcription factor networks	229
200172	9606	Caspase cascade in apoptosis	351
200026	9606	Glypican 1 network	351
200121	9606	p75(NTR)-mediated signaling	351
200134	9606	ATF-2 transcription factor network	383
200022	9606	IL4-mediated signaling events	383
200039	9606	Integrin family cell surface interactions	3690
200046	9606	S1P3 pathway	3690
200042	9606	Signaling events mediated by PTP1B	3690
200203	9606	Ephrin B reverse signaling	3690
200022	9606	IL4-mediated signaling events	3690
200187	9606	Signaling events mediated by VEGFR1 and VEGFR2	3690
200073	9606	Arf6 signaling events	3690
200127	9606	Integrins in angiogenesis	3690
200053	9606	Osteopontin-mediated events	3690
200065	9606	Nectin adhesion pathway	3690
200043	9606	Beta3 integrin cell surface interactions	3690
200148	9606	PDGFR-beta signaling pathway	3690
200138	9606	Urokinase-type plasminogen activator (uPA) and uPAR-mediated signaling	3690
200084	9606	S1P1 pathway	3690
200137	9606	Beta2 integrin cell surface interactions	3689
200039	9606	Integrin family cell surface interactions	3689
200138	9606	Urokinase-type plasminogen activator (uPA) and uPAR-mediated signaling	3689
200126	9606	amb2 Integrin signaling	3689
200174	9606	CXCR3-mediated signaling events	3689
200201	9606	HIF-1-alpha transcription factor network	3689
200207	9606	Endogenous TLR signaling	6279
200184	9606	Calcium signaling in the CD4+ TCR pathway	3565
200037	9606	CD40/CD40L signaling	3565
200045	9606	IL12-mediated signaling events	3565
200090	9606	Glucocorticoid receptor regulatory network	3565
200022	9606	IL4-mediated signaling events	3565
200015	9606	Notch signaling pathway	3565
200136	9606	AP-1 transcription factor network	3565
200050	9606	Calcineurin-regulated NFAT-dependent transcription in lymphocytes	3565
200183	9606	IL2 signaling events mediated by STAT5	3565
200003	9606	Regulation of nuclear SMAD2/3 signaling	3567
200090	9606	Glucocorticoid receptor regulatory network	3567
200022	9606	IL4-mediated signaling events	3567
200136	9606	AP-1 transcription factor network	3567
200050	9606	Calcineurin-regulated NFAT-dependent transcription in lymphocytes	3567
200106	9606	IL5-mediated signaling events	3567
200201	9606	HIF-1-alpha transcription factor network	5054
200032	9606	E2F transcription factor network	5054
200017	9606	p73 transcription factor network	5054
200036	9606	HIF-2-alpha transcription factor network	5054
200138	9606	Urokinase-type plasminogen activator (uPA) and uPAR-mediated signaling	5054
200003	9606	Regulation of nuclear SMAD2/3 signaling	5054
200119	9606	Direct p53 effectors	5054
200188	9606	PAR1-mediated thrombin signaling events	5582
200005	9606	Endothelins	5582
200163	9606	Retinoic acid receptors-mediated signaling	5582
200089	9606	Role of Calcineurin-dependent NFAT signaling in lymphocytes	5582
200166	9606	IL8- and CXCR2-mediated signaling events	5582
200082	9606	Thromboxane A2 receptor signaling	5582
200198	9606	IL8- and CXCR1-mediated signaling events	5582
200152	9606	C-MYB transcription factor network	4353
200153	9606	IL23-mediated signaling events	4353
200056	9606	Validated targets of C-MYC transcriptional activation	1965
200218	9606	FGF signaling pathway	2246
200090	9606	Glucocorticoid receptor regulatory network	3569
200145	9606	IL6-mediated signaling events	3569
200153	9606	IL23-mediated signaling events	3569
200028	9606	IL27-mediated signaling events	3569
200013	9606	LPA receptor mediated events	3569
200055	9606	Validated transcriptional targets of AP1 family members Fra1 and Fra2	3569
200126	9606	amb2 Integrin signaling	3569
200134	9606	ATF-2 transcription factor network	3569
200136	9606	AP-1 transcription factor network	3569
200201	9606	HIF-1-alpha transcription factor network	1906
200111	9606	EGFR-dependent Endothelin signaling events	1906
200136	9606	AP-1 transcription factor network	1906
200005	9606	Endothelins	1906
200082	9606	Thromboxane A2 receptor signaling	3383
200090	9606	Glucocorticoid receptor regulatory network	3383
200126	9606	amb2 Integrin signaling	3383
200137	9606	Beta2 integrin cell surface interactions	3383
200006	9606	BCR signaling pathway	3725
200150	9606	JNK signaling in the CD4+ TCR pathway	3725
200097	9606	IL2-mediated signaling events	3725
200151	9606	Nephrin/Neph1 signaling in the kidney podocyte	3725
200013	9606	LPA receptor mediated events	3725
200063	9606	Presenilin action in Notch and Wnt signaling	3725
200053	9606	Osteopontin-mediated events	3725
200221	9606	Regulation of retinoblastoma protein	3725
200218	9606	FGF signaling pathway	3725
200134	9606	ATF-2 transcription factor network	3725
200161	9606	PDGFR-alpha signaling pathway	3725
200213	9606	Downstream signaling in naive CD8+ T cells	3725
200148	9606	PDGFR-beta signaling pathway	3725
200175	9606	Regulation of nuclear beta catenin signaling and target gene transcription	3725
200004	9606	Fc-epsilon receptor I signaling in mast cells	3725
200201	9606	HIF-1-alpha transcription factor network	3725
200041	9606	Signaling events mediated by Hepatocyte Growth Factor Receptor (c-Met)	3725
200064	9606	Integrin-linked kinase signaling	3725
200132	9606	ErbB1 downstream signaling	3725
200119	9606	Direct p53 effectors	3725
200227	9606	IL12 signaling mediated by STAT4	3725
200139	9606	ErbB2/ErbB3 signaling events	3725
200037	9606	CD40/CD40L signaling	3725
200005	9606	Endothelins	3725
200179	9606	Signaling mediated by p38-alpha and p38-beta	3725
200009	9606	RhoA signaling pathway	3725
200136	9606	AP-1 transcription factor network	3725
200145	9606	IL6-mediated signaling events	3725
200003	9606	Regulation of nuclear SMAD2/3 signaling	3725
200220	9606	RAC1 signaling pathway	3725
200224	9606	FOXA1 transcription factor network	3725
200210	9606	S1P2 pathway	3725
200055	9606	Validated transcriptional targets of AP1 family members Fra1 and Fra2	3725
200085	9606	Regulation of Telomerase	3725
200069	9606	CDC42 signaling events	3725
200088	9606	IL1-mediated signaling events	3725
200222	9606	Signaling events mediated by focal adhesion kinase	3725
200090	9606	Glucocorticoid receptor regulatory network	3725
200184	9606	Calcium signaling in the CD4+ TCR pathway	3725
200157	9606	Regulation of nuclear estrogen receptor alpha	3725
200070	9606	Signaling events regulated by Ret tyrosine kinase	3725
200120	9606	Regulation of Androgen receptor activity	3725
200050	9606	Calcineurin-regulated NFAT-dependent transcription in lymphocytes	3725
200056	9606	Validated targets of C-MYC transcriptional activation	661
200172	9606	Caspase cascade in apoptosis	7020
200092	9606	Alpha9 beta1 integrin signaling events	3688
200079	9606	Angiopoietin receptor Tie2-mediated signaling	3688
200138	9606	Urokinase-type plasminogen activator (uPA) and uPAR-mediated signaling	3688
200098	9606	CXCR4-mediated signaling events	3688
200039	9606	Integrin family cell surface interactions	3688
200189	9606	a6b1 and a6b4 Integrin signaling	3688
200165	9606	a4b7 Integrin signaling	3688
200007	9606	Signaling events mediated by PRL	3688
200219	9606	Alpha4 beta1 integrin signaling events	3688
200222	9606	Signaling events mediated by focal adhesion kinase	3688
200016	9606	Beta1 integrin cell surface interactions	3688
200216	9606	VEGFR3 signaling in lymphatic endothelium	3688
200078	9606	Signaling events mediated by TCPTP	3688
200057	9606	Arf6 trafficking events	3688
200062	9606	Reelin signaling pathway	3688
200199	9606	Validated targets of C-MYC transcriptional repression	3688
200191	9606	Syndecan-2-mediated signaling events	3688
200009	9606	RhoA signaling pathway	3688
200133	9606	Syndecan-4-mediated signaling events	3688
200150	9606	JNK signaling in the CD4+ TCR pathway	5579
200004	9606	Fc-epsilon receptor I signaling in mast cells	5579
200103	9606	Ras signaling in the CD4+ TCR pathway	5579
200027	9606	TCR signaling in naive CD4+ T cells	5579
200213	9606	Downstream signaling in naive CD8+ T cells	5579
200097	9606	IL2-mediated signaling events	5579
200075	9606	TCR signaling in naive CD8+ T cells	5579
200172	9606	Caspase cascade in apoptosis	3875
200179	9606	Signaling mediated by p38-alpha and p38-beta	3856
200090	9606	Glucocorticoid receptor regulatory network	1447
200042	9606	Signaling events mediated by PTP1B	1447
200016	9606	Beta1 integrin cell surface interactions	1290
200155	9606	Syndecan-1-mediated signaling events	1290
200127	9606	Integrins in angiogenesis	1290
200078	9606	Signaling events mediated by TCPTP	3643
200042	9606	Signaling events mediated by PTP1B	3643
200014	9606	Insulin Pathway	3643
200195	9606	Insulin-mediated glucose transport	3643
200027	9606	TCR signaling in naive CD4+ T cells	3932
200021	9606	Atypical NF-kappaB pathway	3932
200082	9606	Thromboxane A2 receptor signaling	3932
200217	9606	Alpha-synuclein signaling	3932
200115	9606	Class I PI3K signaling events	3932
200126	9606	amb2 Integrin signaling	3932
200045	9606	IL12-mediated signaling events	3932
200183	9606	IL2 signaling events mediated by STAT5	3932
200066	9606	Regulation of p38-alpha and p38-beta	3932
200117	9606	IL2 signaling events mediated by PI3K	3932
200026	9606	Glypican 1 network	3932
200148	9606	PDGFR-beta signaling pathway	3932
200097	9606	IL2-mediated signaling events	3932
200141	9606	EPHA forward signaling	3932
200042	9606	Signaling events mediated by PTP1B	3932
200075	9606	TCR signaling in naive CD8+ T cells	3932
200098	9606	CXCR4-mediated signaling events	3932
200203	9606	Ephrin B reverse signaling	3932
200011	9606	ErbB4 signaling events	2534
200082	9606	Thromboxane A2 receptor signaling	2534
200059	9606	Ephrin A reverse signaling	2534
200027	9606	TCR signaling in naive CD4+ T cells	2534
200062	9606	Reelin signaling pathway	2534
200042	9606	Signaling events mediated by PTP1B	2534
200146	9606	E-cadherin signaling in keratinocytes	2534
200151	9606	Nephrin/Neph1 signaling in the kidney podocyte	2534
200148	9606	PDGFR-beta signaling pathway	2534
200079	9606	Angiopoietin receptor Tie2-mediated signaling	2534
200197	9606	Syndecan-3-mediated signaling events	2534
200087	9606	Netrin-mediated signaling events	2534
200066	9606	Regulation of p38-alpha and p38-beta	2534
200075	9606	TCR signaling in naive CD8+ T cells	2534
200187	9606	Signaling events mediated by VEGFR1 and VEGFR2	2534
200203	9606	Ephrin B reverse signaling	2534
200116	9606	Posttranslational regulation of adherens junction stability and dissassembly	2534
200217	9606	Alpha-synuclein signaling	2534
200098	9606	CXCR4-mediated signaling events	2534
200141	9606	EPHA forward signaling	2534
200115	9606	Class I PI3K signaling events	2534
200222	9606	Signaling events mediated by focal adhesion kinase	2534
200026	9606	Glypican 1 network	2534
200097	9606	IL2-mediated signaling events	2534
200126	9606	amb2 Integrin signaling	2534
200004	9606	Fc-epsilon receptor I signaling in mast cells	2534
200172	9606	Caspase cascade in apoptosis	2934
200053	9606	Osteopontin-mediated events	2934
200100	9606	EGF receptor (ErbB1) signaling pathway	2934
200049	9606	Coregulation of Androgen receptor activity	2934
200208	9606	N-cadherin signaling events	2934
200226	9606	Notch-mediated HES/HEY network	5925
200017	9606	p73 transcription factor network	5925
200134	9606	ATF-2 transcription factor network	5925
200221	9606	Regulation of retinoblastoma protein	5925
200032	9606	E2F transcription factor network	5925
200119	9606	Direct p53 effectors	5925
200140	9606	FOXM1 transcription factor network	5925
200209	9606	Cellular roles of Anthrax toxin	5241
200056	9606	Validated targets of C-MYC transcriptional activation	5757
200032	9606	E2F transcription factor network	983
200017	9606	p73 transcription factor network	983
200102	9606	PLK1 signaling events	983
200163	9606	Retinoic acid receptors-mediated signaling	983
200136	9606	AP-1 transcription factor network	983
200140	9606	FOXM1 transcription factor network	983
200207	9606	Endogenous TLR signaling	6280
200056	9606	Validated targets of C-MYC transcriptional activation	1977
200041	9606	Signaling events mediated by Hepatocyte Growth Factor Receptor (c-Met)	1977
200095	9606	mTOR signaling pathway	1977
200179	9606	Signaling mediated by p38-alpha and p38-beta	1977
200221	9606	Regulation of retinoblastoma protein	1158
200015	9606	Notch signaling pathway	2023
200056	9606	Validated targets of C-MYC transcriptional activation	2023
200201	9606	HIF-1-alpha transcription factor network	2023
200022	9606	IL4-mediated signaling events	2208
200012	9606	Aurora B signaling	4869
200201	9606	HIF-1-alpha transcription factor network	4869
200204	9606	BARD1 signaling events	4869
200056	9606	Validated targets of C-MYC transcriptional activation	4869
200057	9606	Arf6 trafficking events	3685
200039	9606	Integrin family cell surface interactions	3685
200187	9606	Signaling events mediated by VEGFR1 and VEGFR2	3685
200138	9606	Urokinase-type plasminogen activator (uPA) and uPAR-mediated signaling	3685
200168	9606	Beta5 beta6 beta7 and beta8 integrin cell surface interactions	3685
200084	9606	S1P1 pathway	3685
200053	9606	Osteopontin-mediated events	3685
200148	9606	PDGFR-beta signaling pathway	3685
200222	9606	Signaling events mediated by focal adhesion kinase	3685
200043	9606	Beta3 integrin cell surface interactions	3685
200098	9606	CXCR4-mediated signaling events	3685
200127	9606	Integrins in angiogenesis	3685
200161	9606	PDGFR-alpha signaling pathway	3685
200046	9606	S1P3 pathway	3685
200065	9606	Nectin adhesion pathway	3685
200016	9606	Beta1 integrin cell surface interactions	3685
200105	9606	Rapid glucocorticoid signaling	1392
200136	9606	AP-1 transcription factor network	7054
200156	9606	p38 signaling mediated by MAPKAP kinases	7054
200134	9606	ATF-2 transcription factor network	7054
200217	9606	Alpha-synuclein signaling	7054
200140	9606	FOXM1 transcription factor network	1059
200119	9606	Direct p53 effectors	2876
200055	9606	Validated transcriptional targets of AP1 family members Fra1 and Fra2	7056
200224	9606	FOXA1 transcription factor network	354
200049	9606	Coregulation of Androgen receptor activity	354
200120	9606	Regulation of Androgen receptor activity	354
200079	9606	Angiopoietin receptor Tie2-mediated signaling	2242
200187	9606	Signaling events mediated by VEGFR1 and VEGFR2	2242
200022	9606	IL4-mediated signaling events	2242
200127	9606	Integrins in angiogenesis	1436
200152	9606	C-MYB transcription factor network	1436
200042	9606	Signaling events mediated by PTP1B	1436
200078	9606	Signaling events mediated by TCPTP	1436
200119	9606	Direct p53 effectors	1509
200074	9606	LKB1 signaling events	1509
200118	9606	Ceramide signaling pathway	1509
200042	9606	Signaling events mediated by PTP1B	823
200172	9606	Caspase cascade in apoptosis	1486086
200055	9606	Validated transcriptional targets of AP1 family members Fra1 and Fra2	3713
200073	9606	Arf6 signaling events	154
200057	9606	Arf6 trafficking events	154
200055	9606	Validated transcriptional targets of AP1 family members Fra1 and Fra2	1634
200045	9606	IL12-mediated signaling events	916
200227	9606	IL12 signaling mediated by STAT4	916
200098	9606	CXCR4-mediated signaling events	916
200075	9606	TCR signaling in naive CD8+ T cells	916
200153	9606	IL23-mediated signaling events	916
200213	9606	Downstream signaling in naive CD8+ T cells	916
200027	9606	TCR signaling in naive CD4+ T cells	916
200023	9606	Signaling events mediated by HDAC Class II	3320
200064	9606	Integrin-linked kinase signaling	3320
200074	9606	LKB1 signaling events	3320
200056	9606	Validated targets of C-MYC transcriptional activation	3320
200115	9606	Class I PI3K signaling events	3320
200117	9606	IL2 signaling events mediated by PI3K	3320
200120	9606	Regulation of Androgen receptor activity	3320
200090	9606	Glucocorticoid receptor regulatory network	3320
200196	9606	Class I PI3K signaling events mediated by Akt	3320
200176	9606	VEGFR1 specific signals	3320
200085	9606	Regulation of Telomerase	3320
200142	9606	Hypoxic and oxygen homeostasis regulation of HIF-1-alpha	3320
200187	9606	Signaling events mediated by VEGFR1 and VEGFR2	3320
200127	9606	Integrins in angiogenesis	3320
200158	9606	ErbB receptor signaling network	3320
200085	9606	Regulation of Telomerase	3183
200016	9606	Beta1 integrin cell surface interactions	3912
200189	9606	a6b1 and a6b4 Integrin signaling	3912
200043	9606	Beta3 integrin cell surface interactions	3912
200124	9606	Alpha6 beta4 integrin-ligand interactions	3912
200141	9606	EPHA forward signaling	7525
200098	9606	CXCR4-mediated signaling events	7525
200148	9606	PDGFR-beta signaling pathway	7525
200222	9606	Signaling events mediated by focal adhesion kinase	7525
200026	9606	Glypican 1 network	7525
200020	9606	Noncanonical Wnt signaling pathway	7525
200115	9606	Class I PI3K signaling events	7525
200082	9606	Thromboxane A2 receptor signaling	7525
200069	9606	CDC42 signaling events	7525
200066	9606	Regulation of p38-alpha and p38-beta	7525
200217	9606	Alpha-synuclein signaling	7525
200087	9606	Netrin-mediated signaling events	7525
200126	9606	amb2 Integrin signaling	7525
200042	9606	Signaling events mediated by PTP1B	7525
200203	9606	Ephrin B reverse signaling	7525
200026	9606	Glypican 1 network	4067
200180	9606	Signaling events mediated by Stem cell factor receptor (c-Kit)	4067
200098	9606	CXCR4-mediated signaling events	4067
200141	9606	EPHA forward signaling	4067
200006	9606	BCR signaling pathway	4067
200019	9606	GMCSF-mediated signaling events	4067
200106	9606	IL5-mediated signaling events	4067
200198	9606	IL8- and CXCR1-mediated signaling events	4067
200182	9606	EPO signaling pathway	4067
200126	9606	amb2 Integrin signaling	4067
200042	9606	Signaling events mediated by PTP1B	4067
200148	9606	PDGFR-beta signaling pathway	4067
200166	9606	IL8- and CXCR2-mediated signaling events	4067
200115	9606	Class I PI3K signaling events	4067
200217	9606	Alpha-synuclein signaling	4067
200203	9606	Ephrin B reverse signaling	4067
200066	9606	Regulation of p38-alpha and p38-beta	4067
200004	9606	Fc-epsilon receptor I signaling in mast cells	4067
200013	9606	LPA receptor mediated events	4067
200082	9606	Thromboxane A2 receptor signaling	4067
200116	9606	Posttranslational regulation of adherens junction stability and dissassembly	5979
200070	9606	Signaling events regulated by Ret tyrosine kinase	5979
200219	9606	Alpha4 beta1 integrin signaling events	7057
200133	9606	Syndecan-4-mediated signaling events	7057
200043	9606	Beta3 integrin cell surface interactions	7057
200016	9606	Beta1 integrin cell surface interactions	7057
200017	9606	p73 transcription factor network	6667
200201	9606	HIF-1-alpha transcription factor network	6667
200202	9606	Validated transcriptional targets of TAp63 isoforms	6667
200003	9606	Regulation of nuclear SMAD2/3 signaling	6667
200152	9606	C-MYB transcription factor network	6667
200086	9606	FOXA2 and FOXA3 transcription factor networks	6667
200022	9606	IL4-mediated signaling events	6667
200136	9606	AP-1 transcription factor network	6667
200055	9606	Validated transcriptional targets of AP1 family members Fra1 and Fra2	6667
200199	9606	Validated targets of C-MYC transcriptional repression	6667
200032	9606	E2F transcription factor network	6667
200085	9606	Regulation of Telomerase	6667
200119	9606	Direct p53 effectors	6667
200140	9606	FOXM1 transcription factor network	6667
200224	9606	FOXA1 transcription factor network	6667
200036	9606	HIF-2-alpha transcription factor network	6667
200183	9606	IL2 signaling events mediated by STAT5	6667
200127	9606	Integrins in angiogenesis	3480
200116	9606	Posttranslational regulation of adherens junction stability and dissassembly	3480
200181	9606	Stabilization and expansion of the E-cadherin adherens junction	3480
200034	9606	Plasma membrane estrogen receptor signaling	3480
200099	9606	IGF1 pathway	3480
200160	9606	Visual signal transduction: Rods	6010
200119	9606	Direct p53 effectors	3303
200119	9606	Direct p53 effectors	3304
200140	9606	FOXM1 transcription factor network	3303
200140	9606	FOXM1 transcription factor network	3304
200003	9606	Regulation of nuclear SMAD2/3 signaling	1278
200216	9606	VEGFR3 signaling in lymphatic endothelium	1278
200043	9606	Beta3 integrin cell surface interactions	1278
200005	9606	Endothelins	1278
200199	9606	Validated targets of C-MYC transcriptional repression	1278
200127	9606	Integrins in angiogenesis	1278
200155	9606	Syndecan-1-mediated signaling events	1278
200055	9606	Validated transcriptional targets of AP1 family members Fra1 and Fra2	1278
200152	9606	C-MYB transcription factor network	1278
200136	9606	AP-1 transcription factor network	1278
200022	9606	IL4-mediated signaling events	1278
200016	9606	Beta1 integrin cell surface interactions	1278
200007	9606	Signaling events mediated by PRL	389
200121	9606	p75(NTR)-mediated signaling	389
200098	9606	CXCR4-mediated signaling events	389
200121	9606	p75(NTR)-mediated signaling	4804
200149	9606	Neurotrophic factor-mediated Trk receptor signaling	4804
200171	9606	Hedgehog signaling events mediated by Gli proteins	2735
200201	9606	HIF-1-alpha transcription factor network	5243
200050	9606	Calcineurin-regulated NFAT-dependent transcription in lymphocytes	6520
200056	9606	Validated targets of C-MYC transcriptional activation	5213
200187	9606	Signaling events mediated by VEGFR1 and VEGFR2	3326
200152	9606	C-MYB transcription factor network	1991
200138	9606	Urokinase-type plasminogen activator (uPA) and uPAR-mediated signaling	1991
200053	9606	Osteopontin-mediated events	4313
200126	9606	amb2 Integrin signaling	4313
200134	9606	ATF-2 transcription factor network	4313
200034	9606	Plasma membrane estrogen receptor signaling	4313
200140	9606	FOXM1 transcription factor network	4313
200191	9606	Syndecan-2-mediated signaling events	4313
200175	9606	Regulation of nuclear beta catenin signaling and target gene transcription	4313
200119	9606	Direct p53 effectors	4313
200055	9606	Validated transcriptional targets of AP1 family members Fra1 and Fra2	4313
200013	9606	LPA receptor mediated events	4313
200079	9606	Angiopoietin receptor Tie2-mediated signaling	4313
200116	9606	Posttranslational regulation of adherens junction stability and dissassembly	4314
200121	9606	p75(NTR)-mediated signaling	4314
200138	9606	Urokinase-type plasminogen activator (uPA) and uPAR-mediated signaling	4314
200138	9606	Urokinase-type plasminogen activator (uPA) and uPAR-mediated signaling	1511
200147	9606	ALK1 signaling events	3624
200055	9606	Validated transcriptional targets of AP1 family members Fra1 and Fra2	4256
200203	9606	Ephrin B reverse signaling	3674
200039	9606	Integrin family cell surface interactions	3674
200073	9606	Arf6 signaling events	3674
200042	9606	Signaling events mediated by PTP1B	3674
200043	9606	Beta3 integrin cell surface interactions	3674
200126	9606	amb2 Integrin signaling	4018
200207	9606	Endogenous TLR signaling	929
200219	9606	Alpha4 beta1 integrin signaling events	929
200016	9606	Beta1 integrin cell surface interactions	929
200098	9606	CXCR4-mediated signaling events	5788
200006	9606	BCR signaling pathway	5788
200075	9606	TCR signaling in naive CD8+ T cells	5788
200027	9606	TCR signaling in naive CD4+ T cells	5788
200221	9606	Regulation of retinoblastoma protein	4233
200078	9606	Signaling events mediated by TCPTP	4233
200189	9606	a6b1 and a6b4 Integrin signaling	4233
200155	9606	Syndecan-1-mediated signaling events	4233
200116	9606	Posttranslational regulation of adherens junction stability and dissassembly	4233
200073	9606	Arf6 signaling events	4233
200041	9606	Signaling events mediated by Hepatocyte Growth Factor Receptor (c-Met)	4233
200218	9606	FGF signaling pathway	4233
200181	9606	Stabilization and expansion of the E-cadherin adherens junction	4233
200119	9606	Direct p53 effectors	4233
200175	9606	Regulation of nuclear beta catenin signaling and target gene transcription	2249
200218	9606	FGF signaling pathway	2249
200098	9606	CXCR4-mediated signaling events	3055
200141	9606	EPHA forward signaling	3055
200066	9606	Regulation of p38-alpha and p38-beta	3055
200203	9606	Ephrin B reverse signaling	3055
200115	9606	Class I PI3K signaling events	3055
200217	9606	Alpha-synuclein signaling	3055
200042	9606	Signaling events mediated by PTP1B	3055
200145	9606	IL6-mediated signaling events	3055
200026	9606	Glypican 1 network	3055
200198	9606	IL8- and CXCR1-mediated signaling events	3055
200082	9606	Thromboxane A2 receptor signaling	3055
200166	9606	IL8- and CXCR2-mediated signaling events	3055
200126	9606	amb2 Integrin signaling	3055
200148	9606	PDGFR-beta signaling pathway	3055
200138	9606	Urokinase-type plasminogen activator (uPA) and uPAR-mediated signaling	3678
200039	9606	Integrin family cell surface interactions	3678
200191	9606	Syndecan-2-mediated signaling events	3678
200098	9606	CXCR4-mediated signaling events	3678
200079	9606	Angiopoietin receptor Tie2-mediated signaling	3678
200216	9606	VEGFR3 signaling in lymphatic endothelium	3678
200057	9606	Arf6 trafficking events	3678
200016	9606	Beta1 integrin cell surface interactions	3678
200133	9606	Syndecan-4-mediated signaling events	3678
200222	9606	Signaling events mediated by focal adhesion kinase	3678
200224	9606	FOXA1 transcription factor network	4782
200172	9606	Caspase cascade in apoptosis	7431
200012	9606	Aurora B signaling	7431
200050	9606	Calcineurin-regulated NFAT-dependent transcription in lymphocytes	3562
200144	9606	IL3-mediated signaling events	3562
200184	9606	Calcium signaling in the CD4+ TCR pathway	3562
200179	9606	Signaling mediated by p38-alpha and p38-beta	3880
200210	9606	S1P2 pathway	2773
200188	9606	PAR1-mediated thrombin signaling events	2773
200054	9606	S1P4 pathway	2773
200005	9606	Endothelins	2773
200098	9606	CXCR4-mediated signaling events	2773
200013	9606	LPA receptor mediated events	2773
200046	9606	S1P3 pathway	2773
200171	9606	Hedgehog signaling events mediated by Gli proteins	2773
200034	9606	Plasma membrane estrogen receptor signaling	2773
200169	9606	Nongenotropic Androgen signaling	2773
200122	9606	Sphingosine 1-phosphate (S1P) pathway	2773
200100	9606	EGF receptor (ErbB1) signaling pathway	2773
200076	9606	S1P5 pathway	2773
200084	9606	S1P1 pathway	2773
200174	9606	CXCR3-mediated signaling events	2773
200086	9606	FOXA2 and FOXA3 transcription factor networks	3484
200201	9606	HIF-1-alpha transcription factor network	3484
200145	9606	IL6-mediated signaling events	3570
200079	9606	Angiopoietin receptor Tie2-mediated signaling	2247
200127	9606	Integrins in angiogenesis	2247
200026	9606	Glypican 1 network	2247
200218	9606	FGF signaling pathway	2247
200133	9606	Syndecan-4-mediated signaling events	2247
200006	9606	BCR signaling pathway	5452
200185	9606	Validated transcriptional targets of deltaNp63 isoforms	5452
200116	9606	Posttranslational regulation of adherens junction stability and dissassembly	4316
200121	9606	p75(NTR)-mediated signaling	4316
200155	9606	Syndecan-1-mediated signaling events	4316
200153	9606	IL23-mediated signaling events	2919
200199	9606	Validated targets of C-MYC transcriptional repression	3956
200207	9606	Endogenous TLR signaling	3146
200043	9606	Beta3 integrin cell surface interactions	3146
200126	9606	amb2 Integrin signaling	3146
200163	9606	Retinoic acid receptors-mediated signaling	5947
200034	9606	Plasma membrane estrogen receptor signaling	2775
200054	9606	S1P4 pathway	2775
200005	9606	Endothelins	2775
200169	9606	Nongenotropic Androgen signaling	2775
200210	9606	S1P2 pathway	2775
200122	9606	Sphingosine 1-phosphate (S1P) pathway	2775
200098	9606	CXCR4-mediated signaling events	2775
200171	9606	Hedgehog signaling events mediated by Gli proteins	2775
200084	9606	S1P1 pathway	2775
200076	9606	S1P5 pathway	2775
200188	9606	PAR1-mediated thrombin signaling events	2775
200013	9606	LPA receptor mediated events	2775
200046	9606	S1P3 pathway	2775
200174	9606	CXCR3-mediated signaling events	2775
200152	9606	C-MYB transcription factor network	2944
200194	9606	Arf1 pathway	1211
200152	9606	C-MYB transcription factor network	1211
200194	9606	Arf1 pathway	1212
200067	9606	Wnt signaling network	7472
200055	9606	Validated transcriptional targets of AP1 family members Fra1 and Fra2	3162
200201	9606	HIF-1-alpha transcription factor network	3162
200127	9606	Integrins in angiogenesis	1435
200078	9606	Signaling events mediated by TCPTP	1435
200042	9606	Signaling events mediated by PTP1B	1435
200084	9606	S1P1 pathway	5159
200199	9606	Validated targets of C-MYC transcriptional repression	5159
200042	9606	Signaling events mediated by PTP1B	5159
200046	9606	S1P3 pathway	5159
200200	9606	PDGF receptor signaling network	5159
200138	9606	Urokinase-type plasminogen activator (uPA) and uPAR-mediated signaling	5159
200043	9606	Beta3 integrin cell surface interactions	5159
200078	9606	Signaling events mediated by TCPTP	5159
200065	9606	Nectin adhesion pathway	5159
200148	9606	PDGFR-beta signaling pathway	5159
200049	9606	Coregulation of Androgen receptor activity	3178
200045	9606	IL12-mediated signaling events	917
200027	9606	TCR signaling in naive CD4+ T cells	917
200098	9606	CXCR4-mediated signaling events	917
200075	9606	TCR signaling in naive CD8+ T cells	917
200213	9606	Downstream signaling in naive CD8+ T cells	917
200227	9606	IL12 signaling mediated by STAT4	917
200203	9606	Ephrin B reverse signaling	2268
200217	9606	Alpha-synuclein signaling	2268
200126	9606	amb2 Integrin signaling	2268
200026	9606	Glypican 1 network	2268
200198	9606	IL8- and CXCR1-mediated signaling events	2268
200115	9606	Class I PI3K signaling events	2268
200082	9606	Thromboxane A2 receptor signaling	2268
200042	9606	Signaling events mediated by PTP1B	2268
200066	9606	Regulation of p38-alpha and p38-beta	2268
200141	9606	EPHA forward signaling	2268
200166	9606	IL8- and CXCR2-mediated signaling events	2268
200148	9606	PDGFR-beta signaling pathway	2268
200098	9606	CXCR4-mediated signaling events	2268
200226	9606	Notch-mediated HES/HEY network	142
200064	9606	Integrin-linked kinase signaling	142
200172	9606	Caspase cascade in apoptosis	142
200032	9606	E2F transcription factor network	5422
200217	9606	Alpha-synuclein signaling	7345
200201	9606	HIF-1-alpha transcription factor network	5045
200015	9606	Notch signaling pathway	5045
200223	9606	Glypican 3 network	5045
200121	9606	p75(NTR)-mediated signaling	5045
200152	9606	C-MYB transcription factor network	3015
200017	9606	p73 transcription factor network	200933
200171	9606	Hedgehog signaling events mediated by Gli proteins	2736
200167	9606	Signaling events mediated by the Hedgehog family	2736
200171	9606	Hedgehog signaling events mediated by Gli proteins	2737
200213	9606	Downstream signaling in naive CD8+ T cells	3002
200172	9606	Caspase cascade in apoptosis	3002
200045	9606	IL12-mediated signaling events	3002
200050	9606	Calcineurin-regulated NFAT-dependent transcription in lymphocytes	3576
200055	9606	Validated transcriptional targets of AP1 family members Fra1 and Fra2	3576
200198	9606	IL8- and CXCR1-mediated signaling events	3576
200197	9606	Syndecan-3-mediated signaling events	3576
200135	9606	IL8-mediated signaling events	3576
200136	9606	AP-1 transcription factor network	3576
200191	9606	Syndecan-2-mediated signaling events	3576
200166	9606	IL8- and CXCR2-mediated signaling events	3576
200013	9606	LPA receptor mediated events	3576
200134	9606	ATF-2 transcription factor network	3576
200090	9606	Glucocorticoid receptor regulatory network	3576
200175	9606	Regulation of nuclear beta catenin signaling and target gene transcription	3576
200045	9606	IL12-mediated signaling events	6348
200117	9606	IL2 signaling events mediated by PI3K	4602
200226	9606	Notch-mediated HES/HEY network	4602
200022	9606	IL4-mediated signaling events	4602
200136	9606	AP-1 transcription factor network	4602
200152	9606	C-MYB transcription factor network	4602
200022	9606	IL4-mediated signaling events	4603
200032	9606	E2F transcription factor network	4605
200226	9606	Notch-mediated HES/HEY network	2548
200003	9606	Regulation of nuclear SMAD2/3 signaling	367
200175	9606	Regulation of nuclear beta catenin signaling and target gene transcription	367
200049	9606	Coregulation of Androgen receptor activity	367
200169	9606	Nongenotropic Androgen signaling	367
200224	9606	FOXA1 transcription factor network	367
200226	9606	Notch-mediated HES/HEY network	367
200120	9606	Regulation of Androgen receptor activity	367
200163	9606	Retinoic acid receptors-mediated signaling	5914
200222	9606	Signaling events mediated by focal adhesion kinase	6237
200052	9606	EPHB forward signaling	6237
200025	9606	Signaling events mediated by HDAC Class III	3008
200199	9606	Validated targets of C-MYC transcriptional repression	596
200118	9606	Ceramide signaling pathway	596
200172	9606	Caspase cascade in apoptosis	596
200119	9606	Direct p53 effectors	596
200134	9606	ATF-2 transcription factor network	596
200152	9606	C-MYB transcription factor network	596
200097	9606	IL2-mediated signaling events	596
200130	9606	RXR and RAR heterodimerization with other nuclear receptor	596
200117	9606	IL2 signaling events mediated by PI3K	596
200154	9606	HIV-1 Nef: Negative effector of Fas and TNF-alpha	596
200183	9606	IL2 signaling events mediated by STAT5	596
200180	9606	Signaling events mediated by Stem cell factor receptor (c-Kit)	596
200182	9606	EPO signaling pathway	596
200089	9606	Role of Calcineurin-dependent NFAT signaling in lymphocytes	596
200127	9606	Integrins in angiogenesis	6696
200053	9606	Osteopontin-mediated events	6696
200218	9606	FGF signaling pathway	6696
200043	9606	Beta3 integrin cell surface interactions	6696
200219	9606	Alpha4 beta1 integrin signaling events	6696
200092	9606	Alpha9 beta1 integrin signaling events	6696
200119	9606	Direct p53 effectors	6696
200016	9606	Beta1 integrin cell surface interactions	6696
200160	9606	Visual signal transduction: Rods	6295
200042	9606	Signaling events mediated by PTP1B	7295
200101	9606	TNF receptor signaling pathway	7295
200018	9606	p38 MAPK signaling pathway	7295
200026	9606	Glypican 1 network	7043
200225	9606	TGF-beta receptor signaling	7043
200147	9606	ALK1 signaling events	7043
200062	9606	Reelin signaling pathway	4137
200013	9606	LPA receptor mediated events	4137
200219	9606	Alpha4 beta1 integrin signaling events	5573
200133	9606	Syndecan-4-mediated signaling events	7035
200180	9606	Signaling events mediated by Stem cell factor receptor (c-Kit)	3815
200152	9606	C-MYB transcription factor network	3815
200075	9606	TCR signaling in naive CD8+ T cells	940
200227	9606	IL12 signaling mediated by STAT4	940
200027	9606	TCR signaling in naive CD4+ T cells	940
200218	9606	FGF signaling pathway	2251
200133	9606	Syndecan-4-mediated signaling events	2251
200056	9606	Validated targets of C-MYC transcriptional activation	3329
200207	9606	Endogenous TLR signaling	3329
200130	9606	RXR and RAR heterodimerization with other nuclear receptor	7067
200130	9606	RXR and RAR heterodimerization with other nuclear receptor	7068
200199	9606	Validated targets of C-MYC transcriptional repression	1191
[truncated: 6,022 more rows]
